# Supplementary material for: Ethyl 4-benzamido-5-phenyl-4H-1,2,4-triazole-3-carboxyl­ate monohydrate
Source: Acta Crystallogr Sect E Struct Rep Online. 2011 Mar 23;67(Pt 4):o949. doi: 10.1107/S1600536811009998 (PMC3100036; doi:10.1107/S1600536811009998)
Supplement: Supplementary file 1 [file e-67-0o949-sup1.cif]

##############################################################################
###                                                                        ###
###        Electronic paper (Acta Crystallographica Section E)             ###
###                                                                        ###
##############################################################################
#                                                                            #
# This CIF contains the data in a paper accepted for publication in Acta     #
# Crystallographica Section E. It conforms to the requirements of Notes      #
# for Authors for Section E, and has been peer reviewed under the auspices   #
# of the IUCr Commission on Journals.                                        #
#                                                                            #
# Full details of the Crystallographic Information File format               #
# are given in the paper "The Crystallographic Information File (CIF):       #
# a New Standard Archive File for Crystallography" by S. R. Hall, F. H.      #
# Allen and I. D. Brown [Acta Cryst. (1991), A47, 655-685].                  #
#                                                                            #
# The current version of the core CIF dictionary is obtainable from          #
# ftp://ftp.iucr.org/pub/cif_core.dic. The current version number is 2.4.    #
#                                                                            #
# Software is freely available for graphical display of the structure(s) in  #
# this CIF.  For information consult the CIF home page http://www.iucr.org/  #
# cif/home.html                                                              #
#                                                                            #
# This file may be used for bona fide research purposes within the           #
# scientific community so long as proper attribution is given to the journal # 
# article from which it was obtained.                                        #
#                                                                            #
##############################################################################
                                             
data_I
_audit_creation_method     SHELXL-97
_chemical_name_systematic
;
Ethyl 4-benzamido-5-phenyl-4<i>H</i>-1,2,4-triazole-3-carboxylate monohydrate
;
_chemical_name_common     ?
_chemical_formula_moiety     'C18 H18 N4 O4'
_chemical_formula_sum     'C18 H18 N4 O4'
_chemical_formula_iupac     'C18 H16 N4 O3, H2 O1'
_chemical_formula_weight     354.36
_chemical_melting_point     498.450
_symmetry_cell_setting     triclinic
_symmetry_space_group_name_H-M     'P -1'
loop_
    _symmetry_equiv_pos_as_xyz
    'x, y, z'
    '-x, -y, -z'
_cell_length_a     7.932(4)
_cell_length_b     8.804(4)
_cell_length_c     13.316(6)
_cell_angle_alpha     92.601(7)
_cell_angle_beta     100.448(7)
_cell_angle_gamma     91.378(7)
_cell_volume     913.1(8)
_cell_formula_units_Z     2
_cell_measurement_reflns_used     1073
_cell_measurement_theta_min     2.55
_cell_measurement_theta_max     23.79
_cell_measurement_temperature     296(2)
_exptl_crystal_description     block
_exptl_crystal_colour     colorless
_exptl_crystal_size_max     0.33
_exptl_crystal_size_mid     0.28
_exptl_crystal_size_min     0.17
_exptl_crystal_density_diffrn     1.289
_exptl_crystal_density_meas     ?
_exptl_crystal_density_method     'not measured'
_exptl_crystal_F_000     372
_exptl_absorpt_coefficient_mu     0.093
_exptl_absorpt_correction_type     multi-scan
_exptl_absorpt_process_details     '(<i>SADABS</i>, Bruker, 2001)'
_exptl_absorpt_correction_T_min     0.9601
_exptl_absorpt_correction_T_max     0.9793
_exptl_special_details
;
;
_diffrn_ambient_temperature     296(2)
_diffrn_radiation_type     MoK\a
_diffrn_radiation_wavelength     0.71073
_diffrn_radiation_source     'fine-focus sealed tube'
_diffrn_radiation_monochromator     graphite
_diffrn_measurement_device_type     'Bruker APEXII CCD'
_diffrn_measurement_method     '\f and \w'
_diffrn_detector_area_resol_mean     ?
_diffrn_reflns_number     4594
_diffrn_reflns_av_R_equivalents     0.0221
_diffrn_reflns_av_sigmaI/netI     0.0528
_diffrn_reflns_theta_min     2.32
_diffrn_reflns_theta_max     25.09
_diffrn_reflns_theta_full     25.09
_diffrn_measured_fraction_theta_max     0.980
_diffrn_measured_fraction_theta_full     0.980
_diffrn_reflns_limit_h_min     -9
_diffrn_reflns_limit_h_max     9
_diffrn_reflns_limit_k_min     -8
_diffrn_reflns_limit_k_max     10
_diffrn_reflns_limit_l_min     -15
_diffrn_reflns_limit_l_max     15
_diffrn_standards_number     4594
_diffrn_standards_interval_count     ?
_diffrn_standards_interval_time     ?
_diffrn_standards_decay_%     ?
_refine_special_details
;
Refinement of <i>F</i>^2^ against ALL reflections. The weighted <i>R</i>-factor
<i>wR</i> and goodness of fit <i>S</i> are based on <i>F</i>^2^, conventional
<i>R</i>-factors <i>R</i> are based on <i>F</i>, with <i>F</i> set to zero for
negative <i>F</i>^2^. The threshold expression of <i>F</i>^2^ >
\s(<i>F</i>^2^) is used only for calculating <i>R</i>-factors(gt) <i>etc</i>.
and is not relevant to the choice of reflections for refinement.
<i>R</i>-factors based on <i>F</i>^2^ are statistically about twice as large
as those based on <i>F</i>, and <i>R</i>- factors based on ALL data will be
even larger.
;
_reflns_number_total     3197
_reflns_number_gt     2012
_reflns_threshold_expression     I>2\s(I)
_refine_ls_structure_factor_coef     Fsqd
_refine_ls_matrix_type     full
_refine_ls_R_factor_all     0.0957
_refine_ls_R_factor_gt     0.0617
_refine_ls_wR_factor_gt     0.1728
_refine_ls_wR_factor_ref     0.2095
_refine_ls_goodness_of_fit_ref     1.015
_refine_ls_restrained_S_all     1.015
_refine_ls_number_reflns     3197
_refine_ls_number_parameters     245
_refine_ls_number_restraints     2
_refine_ls_hydrogen_treatment     mixed
_refine_ls_weighting_scheme     calc
_refine_ls_weighting_details
         'calc w=1/[\s^2^(Fo^2^)+(0.1284P)^2^+0.0000P] where P=(Fo^2^+2Fc^2^)/3'
_atom_sites_solution_hydrogens     geom
_atom_sites_solution_primary     direct
_atom_sites_solution_secondary     difmap
_refine_ls_shift/su_max     0.000
_refine_ls_shift/su_mean     0.000
_refine_diff_density_max     0.232
_refine_diff_density_min     -0.280
_refine_ls_extinction_method     none
_refine_ls_extinction_coef     ?
_refine_ls_extinction_expression
                                  'Fc^*^=kFc[1+0.001xFc^2^\l^3^/sin(2\q)]^-1/4^'
loop_
    _atom_type_symbol
    _atom_type_description
    _atom_type_scat_dispersion_real
    _atom_type_scat_dispersion_imag
    _atom_type_scat_source
    'C' 'C' 0.0033 0.0016
                         'International Tables Vol C Tables 4.2.6.8 and 6.1.1.4'
    'H' 'H' 0.0000 0.0000
                         'International Tables Vol C Tables 4.2.6.8 and 6.1.1.4'
    'N' 'N' 0.0061 0.0033
                         'International Tables Vol C Tables 4.2.6.8 and 6.1.1.4'
    'O' 'O' 0.0106 0.0060
                         'International Tables Vol C Tables 4.2.6.8 and 6.1.1.4'
_computing_data_collection     'APEX2 (Bruker, 2008)'
_computing_cell_refinement     'SAINT (Bruker, 2008)'
_computing_data_reduction     'SAINT (Bruker, 2008)'
_computing_structure_solution     'SHELXS97 (Sheldrick, 2008)'
_computing_structure_refinement     'SHELXL97 (Sheldrick, 2008)'
_computing_molecular_graphics     'SHELXTL (Sheldrick, 2008)'
_computing_publication_material     'Mercury (Macrae <i>et al.</i>, 2006)'
loop_
    _atom_site_type_symbol
    _atom_site_label
    _atom_site_fract_x
    _atom_site_fract_y
    _atom_site_fract_z
    _atom_site_U_iso_or_equiv
    _atom_site_adp_type
    _atom_site_calc_flag
    _atom_site_refinement_flags
    _atom_site_occupancy
    _atom_site_disorder_assembly
    _atom_site_disorder_group
    N N1 0.7002(3) 0.9462(3) 0.91869(17) 0.0571(6) Uani d . 1 . .
    N N2 0.7312(3) 1.0778(3) 0.87158(17) 0.0560(6) Uani d . 1 . .
    N N3 0.4588(3) 1.0142(2) 0.82616(16) 0.0465(6) Uani d . 1 . .
    N N4 0.2941(3) 1.0037(2) 0.76763(16) 0.0477(6) Uani d . 1 . .
    H H4 0.2113 1.0549 0.7841 0.057 Uiso calc R 1 . .
    O O1 0.5395(3) 0.7012(3) 0.99388(19) 0.0898(8) Uani d . 1 . .
    O O2 0.2954(3) 0.7483(2) 0.88903(15) 0.0644(6) Uani d . 1 . .
    O O3 0.3957(3) 0.8533(2) 0.65294(16) 0.0707(6) Uani d . 1 . .
    O O4 0.0919(3) 0.1549(3) 0.88695(18) 0.0727(7) Uani d D 1 . .
    C C1 0.0303(6) 0.6067(6) 0.8672(4) 0.1146(16) Uani d . 1 . .
    H H1A -0.0335 0.6930 0.8831 0.172 Uiso calc R 1 . .
    H H1B -0.0248 0.5154 0.8840 0.172 Uiso calc R 1 . .
    H H1C 0.0348 0.6021 0.7956 0.172 Uiso calc R 1 . .
    C C2 0.2071(5) 0.6214(4) 0.9275(3) 0.0797(11) Uani d . 1 . .
    H H2A 0.2037 0.6409 0.9993 0.096 Uiso calc R 1 . .
    H H2B 0.2672 0.5281 0.9200 0.096 Uiso calc R 1 . .
    C C3 0.4579(4) 0.7737(3) 0.9298(2) 0.0582(8) Uani d . 1 . .
    C C4 0.5362(4) 0.9084(3) 0.88951(19) 0.0507(7) Uani d . 1 . .
    C C5 0.5855(3) 1.1164(3) 0.81539(19) 0.0466(6) Uani d . 1 . .
    C C6 0.5647(4) 1.2538(3) 0.75589(19) 0.0489(7) Uani d . 1 . .
    C C7 0.6932(4) 1.2967(3) 0.7040(2) 0.0656(9) Uani d . 1 . .
    H H7 0.7884 1.2369 0.7049 0.079 Uiso calc R 1 . .
    C C8 0.6797(5) 1.4283(4) 0.6510(3) 0.0772(10) Uani d . 1 . .
    H H8 0.7663 1.4574 0.6165 0.093 Uiso calc R 1 . .
    C C9 0.5387(5) 1.5165(4) 0.6491(3) 0.0742(10) Uani d . 1 . .
    H H9 0.5291 1.6046 0.6128 0.089 Uiso calc R 1 . .
    C C10 0.4114(5) 1.4739(3) 0.7014(2) 0.0667(9) Uani d . 1 . .
    H H10 0.3166 1.5343 0.7008 0.080 Uiso calc R 1 . .
    C C11 0.4232(4) 1.3429(3) 0.7545(2) 0.0572(8) Uani d . 1 . .
    H H11 0.3366 1.3144 0.7891 0.069 Uiso calc R 1 . .
    C C12 0.2718(3) 0.9074(3) 0.6824(2) 0.0474(7) Uani d . 1 . .
    C C13 0.0926(3) 0.8745(3) 0.6287(2) 0.0488(7) Uani d . 1 . .
    C C14 -0.0503(4) 0.9134(4) 0.6671(2) 0.0704(9) Uani d . 1 . .
    H H14 -0.0379 0.9633 0.7312 0.084 Uiso calc R 1 . .
    C C15 -0.2125(4) 0.8794(4) 0.6118(3) 0.0781(10) Uani d . 1 . .
    H H15 -0.3081 0.9072 0.6389 0.094 Uiso calc R 1 . .
    C C16 -0.2340(4) 0.8056(4) 0.5184(3) 0.0724(10) Uani d . 1 . .
    H H16 -0.3435 0.7841 0.4810 0.087 Uiso calc R 1 . .
    C C17 -0.0927(5) 0.7635(5) 0.4803(3) 0.0898(12) Uani d . 1 . .
    H H17 -0.1059 0.7109 0.4171 0.108 Uiso calc R 1 . .
    C C18 0.0701(4) 0.7985(4) 0.5351(2) 0.0730(9) Uani d . 1 . .
    H H18 0.1654 0.7700 0.5080 0.088 Uiso calc R 1 . .
    H H4A 0.146(5) 0.135(5) 0.9435(17) 0.107(15) Uiso d D 1 . .
    H H4B -0.006(3) 0.129(5) 0.893(4) 0.130(18) Uiso d D 1 . .
loop_
    _atom_site_aniso_label
    _atom_site_aniso_U_11
    _atom_site_aniso_U_22
    _atom_site_aniso_U_33
    _atom_site_aniso_U_12
    _atom_site_aniso_U_13
    _atom_site_aniso_U_23
    N1 0.0410(14) 0.0673(15) 0.0602(14) 0.0028(11) 0.0004(10) 0.0077(12)
    N2 0.0393(14) 0.0667(15) 0.0608(14) -0.0013(11) 0.0050(11) 0.0079(11)
    N3 0.0313(12) 0.0526(12) 0.0549(13) 0.0014(9) 0.0061(9) 0.0028(10)
    N4 0.0284(12) 0.0539(13) 0.0593(13) 0.0032(9) 0.0049(9) -0.0013(10)
    O1 0.0885(19) 0.0843(17) 0.0899(17) -0.0041(14) -0.0077(14) 0.0342(14)
    O2 0.0569(14) 0.0648(13) 0.0733(13) -0.0091(10) 0.0158(10) 0.0125(10)
    O3 0.0417(13) 0.0867(15) 0.0830(15) 0.0066(11) 0.0149(11) -0.0199(11)
    O4 0.0421(14) 0.1099(18) 0.0658(15) 0.0039(13) 0.0110(11) -0.0049(13)
    C1 0.083(3) 0.130(4) 0.129(4) -0.045(3) 0.016(3) 0.027(3)
    C2 0.096(3) 0.068(2) 0.079(2) -0.0244(19) 0.030(2) 0.0070(17)
    C3 0.061(2) 0.0596(17) 0.0538(17) 0.0004(15) 0.0104(14) 0.0041(14)
    C4 0.0458(17) 0.0568(16) 0.0495(15) 0.0026(13) 0.0084(12) 0.0020(12)
    C5 0.0350(15) 0.0524(15) 0.0525(15) 0.0005(11) 0.0095(11) -0.0006(12)
    C6 0.0420(16) 0.0520(15) 0.0518(15) -0.0037(12) 0.0081(12) -0.0020(12)
    C7 0.053(2) 0.0646(19) 0.084(2) -0.0015(15) 0.0245(16) 0.0067(16)
    C8 0.074(3) 0.075(2) 0.089(2) -0.0044(19) 0.0328(19) 0.0131(18)
    C9 0.092(3) 0.0573(18) 0.077(2) 0.0009(18) 0.0242(19) 0.0125(16)
    C10 0.070(2) 0.0586(18) 0.073(2) 0.0077(15) 0.0145(16) 0.0022(15)
    C11 0.0530(19) 0.0556(16) 0.0637(17) -0.0015(14) 0.0132(14) 0.0014(13)
    C12 0.0354(15) 0.0519(15) 0.0552(16) 0.0020(12) 0.0085(12) 0.0046(12)
    C13 0.0373(16) 0.0535(15) 0.0553(16) -0.0016(12) 0.0080(12) 0.0038(12)
    C14 0.0415(19) 0.093(2) 0.073(2) -0.0067(16) 0.0102(15) -0.0221(17)
    C15 0.0336(18) 0.104(3) 0.096(3) -0.0083(16) 0.0145(16) -0.012(2)
    C16 0.045(2) 0.091(2) 0.076(2) -0.0186(17) -0.0027(16) 0.0062(18)
    C17 0.064(3) 0.129(3) 0.066(2) -0.018(2) -0.0036(18) -0.026(2)
    C18 0.053(2) 0.101(2) 0.0630(19) -0.0017(17) 0.0133(15) -0.0201(17)
_geom_special_details
;
All e.s.d.'s (except the e.s.d. in the dihedral angle between two l.s. planes)
are estimated using the full covariance matrix. The cell e.s.d.'s are taken
into account individually in the estimation of e.s.d.'s in distances, angles
and torsion angles; correlations between e.s.d.'s in cell parameters are only
used when they are defined by crystal symmetry. An approximate (isotropic)
treatment of cell e.s.d.'s is used for estimating e.s.d.'s involving l.s.
planes.
;
loop_
    _geom_bond_atom_site_label_1
    _geom_bond_atom_site_label_2
    _geom_bond_site_symmetry_2
    _geom_bond_distance
    _geom_bond_publ_flag
    N1 C4 . 1.319(4) ?
    N1 N2 . 1.380(3) ?
    N2 C5 . 1.319(3) ?
    N3 C5 . 1.364(3) ?
    N3 C4 . 1.366(3) ?
    N3 N4 . 1.393(3) ?
    N4 C12 . 1.368(3) ?
    N4 H4 . 0.8600 ?
    O1 C3 . 1.193(3) ?
    O2 C3 . 1.314(4) ?
    O2 C2 . 1.464(3) ?
    O3 C12 . 1.222(3) ?
    O4 H4A . 0.83(3) ?
    O4 H4B . 0.82(3) ?
    C1 C2 . 1.484(5) ?
    C1 H1A . 0.9600 ?
    C1 H1B . 0.9600 ?
    C1 H1C . 0.9600 ?
    C2 H2A . 0.9700 ?
    C2 H2B . 0.9700 ?
    C3 C4 . 1.491(4) ?
    C5 C6 . 1.472(4) ?
    C6 C11 . 1.383(4) ?
    C6 C7 . 1.385(4) ?
    C7 C8 . 1.380(4) ?
    C7 H7 . 0.9300 ?
    C8 C9 . 1.374(5) ?
    C8 H8 . 0.9300 ?
    C9 C10 . 1.381(5) ?
    C9 H9 . 0.9300 ?
    C10 C11 . 1.376(4) ?
    C10 H10 . 0.9300 ?
    C11 H11 . 0.9300 ?
    C12 C13 . 1.486(4) ?
    C13 C18 . 1.368(4) ?
    C13 C14 . 1.371(4) ?
    C14 C15 . 1.380(4) ?
    C14 H14 . 0.9300 ?
    C15 C16 . 1.357(5) ?
    C15 H15 . 0.9300 ?
    C16 C17 . 1.364(5) ?
    C16 H16 . 0.9300 ?
    C17 C18 . 1.384(5) ?
    C17 H17 . 0.9300 ?
    C18 H18 . 0.9300 ?
loop_
    _geom_angle_atom_site_label_1
    _geom_angle_atom_site_label_2
    _geom_angle_atom_site_label_3
    _geom_angle_site_symmetry_1
    _geom_angle_site_symmetry_3
    _geom_angle
    _geom_angle_publ_flag
    C4 N1 N2 . . 107.4(2) ?
    C5 N2 N1 . . 107.9(2) ?
    C5 N3 C4 . . 105.9(2) ?
    C5 N3 N4 . . 125.9(2) ?
    C4 N3 N4 . . 126.9(2) ?
    C12 N4 N3 . . 116.1(2) ?
    C12 N4 H4 . . 121.9 ?
    N3 N4 H4 . . 121.9 ?
    C3 O2 C2 . . 116.7(2) ?
    H4A O4 H4B . . 100(4) ?
    C2 C1 H1A . . 109.5 ?
    C2 C1 H1B . . 109.5 ?
    H1A C1 H1B . . 109.5 ?
    C2 C1 H1C . . 109.5 ?
    H1A C1 H1C . . 109.5 ?
    H1B C1 H1C . . 109.5 ?
    O2 C2 C1 . . 107.9(3) ?
    O2 C2 H2A . . 110.1 ?
    C1 C2 H2A . . 110.1 ?
    O2 C2 H2B . . 110.1 ?
    C1 C2 H2B . . 110.1 ?
    H2A C2 H2B . . 108.4 ?
    O1 C3 O2 . . 125.7(3) ?
    O1 C3 C4 . . 121.0(3) ?
    O2 C3 C4 . . 113.3(2) ?
    N1 C4 N3 . . 109.5(2) ?
    N1 C4 C3 . . 121.3(3) ?
    N3 C4 C3 . . 129.1(3) ?
    N2 C5 N3 . . 109.2(2) ?
    N2 C5 C6 . . 124.3(2) ?
    N3 C5 C6 . . 126.4(2) ?
    C11 C6 C7 . . 119.9(3) ?
    C11 C6 C5 . . 121.1(2) ?
    C7 C6 C5 . . 118.9(3) ?
    C8 C7 C6 . . 120.0(3) ?
    C8 C7 H7 . . 120.0 ?
    C6 C7 H7 . . 120.0 ?
    C9 C8 C7 . . 120.1(3) ?
    C9 C8 H8 . . 119.9 ?
    C7 C8 H8 . . 119.9 ?
    C8 C9 C10 . . 119.7(3) ?
    C8 C9 H9 . . 120.1 ?
    C10 C9 H9 . . 120.1 ?
    C11 C10 C9 . . 120.7(3) ?
    C11 C10 H10 . . 119.7 ?
    C9 C10 H10 . . 119.7 ?
    C10 C11 C6 . . 119.6(3) ?
    C10 C11 H11 . . 120.2 ?
    C6 C11 H11 . . 120.2 ?
    O3 C12 N4 . . 120.3(2) ?
    O3 C12 C13 . . 122.7(3) ?
    N4 C12 C13 . . 117.0(2) ?
    C18 C13 C14 . . 118.2(3) ?
    C18 C13 C12 . . 117.3(3) ?
    C14 C13 C12 . . 124.5(3) ?
    C13 C14 C15 . . 120.8(3) ?
    C13 C14 H14 . . 119.6 ?
    C15 C14 H14 . . 119.6 ?
    C16 C15 C14 . . 120.7(3) ?
    C16 C15 H15 . . 119.6 ?
    C14 C15 H15 . . 119.6 ?
    C15 C16 C17 . . 119.0(3) ?
    C15 C16 H16 . . 120.5 ?
    C17 C16 H16 . . 120.5 ?
    C16 C17 C18 . . 120.4(3) ?
    C16 C17 H17 . . 119.8 ?
    C18 C17 H17 . . 119.8 ?
    C13 C18 C17 . . 120.8(3) ?
    C13 C18 H18 . . 119.6 ?
    C17 C18 H18 . . 119.6 ?
loop_
    _geom_torsion_atom_site_label_1
    _geom_torsion_atom_site_label_2
    _geom_torsion_atom_site_label_3
    _geom_torsion_atom_site_label_4
    _geom_torsion_site_symmetry_1
    _geom_torsion_site_symmetry_2
    _geom_torsion_site_symmetry_3
    _geom_torsion_site_symmetry_4
    _geom_torsion
    _geom_torsion_publ_flag
    C4 N1 N2 C5 . . . . 0.1(3) ?
    C5 N3 N4 C12 . . . . 91.3(3) ?
    C4 N3 N4 C12 . . . . -74.2(3) ?
    C3 O2 C2 C1 . . . . -176.4(3) ?
    C2 O2 C3 O1 . . . . 1.1(5) ?
    C2 O2 C3 C4 . . . . -177.6(2) ?
    N2 N1 C4 N3 . . . . -1.3(3) ?
    N2 N1 C4 C3 . . . . -177.7(2) ?
    C5 N3 C4 N1 . . . . 1.9(3) ?
    N4 N3 C4 N1 . . . . 169.7(2) ?
    C5 N3 C4 C3 . . . . 177.9(3) ?
    N4 N3 C4 C3 . . . . -14.2(4) ?
    O1 C3 C4 N1 . . . . 4.2(5) ?
    O2 C3 C4 N1 . . . . -176.9(3) ?
    O1 C3 C4 N3 . . . . -171.4(3) ?
    O2 C3 C4 N3 . . . . 7.5(4) ?
    N1 N2 C5 N3 . . . . 1.1(3) ?
    N1 N2 C5 C6 . . . . 177.9(2) ?
    C4 N3 C5 N2 . . . . -1.8(3) ?
    N4 N3 C5 N2 . . . . -169.8(2) ?
    C4 N3 C5 C6 . . . . -178.5(2) ?
    N4 N3 C5 C6 . . . . 13.5(4) ?
    N2 C5 C6 C11 . . . . -137.4(3) ?
    N3 C5 C6 C11 . . . . 38.9(4) ?
    N2 C5 C6 C7 . . . . 40.1(4) ?
    N3 C5 C6 C7 . . . . -143.7(3) ?
    C11 C6 C7 C8 . . . . 0.0(4) ?
    C5 C6 C7 C8 . . . . -177.5(3) ?
    C6 C7 C8 C9 . . . . -0.3(5) ?
    C7 C8 C9 C10 . . . . 0.7(5) ?
    C8 C9 C10 C11 . . . . -0.8(5) ?
    C9 C10 C11 C6 . . . . 0.4(5) ?
    C7 C6 C11 C10 . . . . -0.1(4) ?
    C5 C6 C11 C10 . . . . 177.3(2) ?
    N3 N4 C12 O3 . . . . -10.5(4) ?
    N3 N4 C12 C13 . . . . 170.1(2) ?
    O3 C12 C13 C18 . . . . -9.5(4) ?
    N4 C12 C13 C18 . . . . 169.9(2) ?
    O3 C12 C13 C14 . . . . 169.6(3) ?
    N4 C12 C13 C14 . . . . -11.0(4) ?
    C18 C13 C14 C15 . . . . -1.3(5) ?
    C12 C13 C14 C15 . . . . 179.6(3) ?
    C13 C14 C15 C16 . . . . 0.5(6) ?
    C14 C15 C16 C17 . . . . 0.9(6) ?
    C15 C16 C17 C18 . . . . -1.5(6) ?
    C14 C13 C18 C17 . . . . 0.7(5) ?
    C12 C13 C18 C17 . . . . 179.9(3) ?
    C16 C17 C18 C13 . . . . 0.6(6) ?
loop_
    _geom_hbond_atom_site_label_D
    _geom_hbond_atom_site_label_H
    _geom_hbond_atom_site_label_A
    _geom_hbond_site_symmetry_A
    _geom_hbond_distance_DH
    _geom_hbond_distance_HA
    _geom_hbond_distance_DA
    _geom_hbond_angle_DHA
    N4 H4 O4 1_565 0.86 1.99 2.776(4) 152
    O4 H4A N1 2_667 0.83(3) 2.17(3) 2.990(4) 172(4)
    O4 H4B N2 1_445 0.82(3) 2.09(3) 2.893(4) 166(5)
data_global
_journal_date_recd_electronic     2011-03-03
_journal_date_accepted     2011-03-17
_journal_name_full     'Acta Crystallographica, Section E'
_journal_year     2011
_journal_volume     67
_journal_issue      4
_journal_page_first     o949
_journal_page_last     o949
_journal_paper_category     QO
_journal_coeditor_code     JH2270
_publ_contact_author_name     'Wang Li '
_publ_contact_author_address
;
Department of Chemistry School of Pharmacy Fourth Military Medical University
Changle West Road 17, 710032, Xi-An China
;
_publ_contact_author_email     'piaolanger@qq.com'
_publ_contact_author_fax     '+86-29-8477-6945'
_publ_contact_author_phone     '+86-29-8477-4473'
_publ_section_title
;
Ethyl 4-benzamido-5-phenyl-4<i>H</i>-1,2,4-triazole-3-carboxylate monohydrate
;
loop_
    _publ_author_name
    _publ_author_footnote
    _publ_author_address
    'Wang, Li' .
;
Department of Chemistry
School of Pharmacy
Fourth Military Medical University
Changle West Road 17, 710032 Xi-An
People's Republic of China
;
    'Liu, Xue-Ying' .
;
Department of Chemistry
School of Pharmacy
Fourth Military Medical University
Changle West Road 17, 710032 Xi-An
People's Republic of China
;
    'Wang, Ping-An' .
;
Department of Chemistry
School of Pharmacy
Fourth Military Medical University
Changle West Road 17, 710032 Xi-An
People's Republic of China
;
    'Liu, Peng' .
;
Department of Chemistry
School of Pharmacy
Fourth Military Medical University
Changle West Road 17, 710032 Xi-An
People's Republic of China
;
    'Zhang, Sheng-Yong' .
;
Department of Chemistry
School of Pharmacy
Fourth Military Medical University
Changle West Road 17, 710032 Xi-An
People's Republic of China
;
