# Supplementary material for: Ethyl 4-benzamido-5-phenyl-4H-1,2,4-triazole-3-carboxyl­ate monohydrate
Source: Acta Crystallogr Sect E Struct Rep Online. 2011 Mar 23;67(Pt 4):o949. doi: 10.1107/S1600536811009998 (PMC3100036; doi:10.1107/S1600536811009998)
Supplement: Supplementary file 2 [file e-67-0o949-Isup2.hkl]

# 
# h,k,l, Fc-squared, Fo-squared, sigma(Fo-squared) and status flag 
# 
data_I
_shelx_title ' xb4215_0m in P-1' 
_shelx_refln_list_code          4 
_shelx_F_calc_maximum      130.32 
_exptl_crystal_F_000       372.00 
_reflns_d_resolution_high  0.8380 
 
loop_ 
 _symmetry_equiv_pos_as_xyz 
 'x, y, z' 
 '-x, -y, -z' 
 
_cell_length_a     7.9320 
_cell_length_b     8.8044 
_cell_length_c    13.3164 
_cell_angle_alpha  92.601 
_cell_angle_beta  100.448 
_cell_angle_gamma  91.378 
 
_shelx_F_squared_multiplier     1.000 
 
loop_ 
 _refln_index_h 
 _refln_index_k 
 _refln_index_l 
 _refln_F_squared_calc 
 _refln_F_squared_meas 
 _refln_F_squared_sigma 
 _refln_observed_status 
   1   0   0     3132.87     4065.76    144.02 o 
   2   0   0      125.92      172.26      8.14 o 
   3   0   0      121.84      181.37      9.47 o 
   4   0   0      385.05      505.66     22.36 o 
   5   0   0      339.60      471.99     22.20 o 
   6   0   0      470.31      573.62     25.76 o 
   7   0   0       62.78       84.73      8.28 o 
   8   0   0      104.09      147.14     11.53 o 
   9   0   0        0.07       -0.44      3.25 o 
  -9   1   0        0.11        1.77      3.25 o 
  -8   1   0       77.65       93.75      9.46 o 
  -7   1   0        5.60        2.96      2.66 o 
  -6   1   0       53.29       59.44      7.39 o 
  -5   1   0      187.28      243.05     14.35 o 
  -4   1   0        0.01        1.48      1.77 o 
  -3   1   0      179.07      219.60     11.39 o 
  -2   1   0      150.05      139.06      4.81 o 
  -1   1   0      395.69      371.29      9.58 o 
   0   1   0     3893.61     3665.64    116.14 o 
   1   1   0     1076.42     1104.28     35.47 o 
   2   1   0     2096.92     1485.83     53.85 o 
   3   1   0       14.87       15.08      2.37 o 
   4   1   0      275.35      324.42     15.24 o 
   5   1   0      229.70      272.82     13.61 o 
   6   1   0      207.88      226.18     12.57 o 
   7   1   0        7.71       10.05      3.70 o 
   8   1   0       33.39       39.33      6.21 o 
  -9   2   0        2.49        1.92      3.70 o 
  -8   2   0       51.26       48.35      7.25 o 
  -7   2   0      209.91      238.59     14.94 o 
  -6   2   0       55.34       54.71      7.54 o 
  -5   2   0       17.94       19.07      4.44 o 
  -4   2   0      598.96      645.42     28.30 o 
  -3   2   0      142.19      147.96      5.69 o 
  -2   2   0      452.16      398.45     11.14 o 
  -1   2   0        0.13       -0.22      0.38 o 
   0   2   0       42.91       39.55      1.56 o 
   1   2   0      681.58      596.79     19.76 o 
   2   2   0     1721.83     1589.97     38.03 o 
   3   2   0      895.74     1002.59     24.90 o 
   4   2   0        5.24        3.31      0.99 o 
   5   2   0        0.35        0.44      1.33 o 
   6   2   0        0.46        2.07      1.92 o 
   7   2   0       41.81       56.93      5.32 o 
   8   2   0       52.92       61.81      5.91 o 
   9   2   0       16.34       21.44      4.29 o 
  -9   3   0        1.14        1.03      3.40 o 
  -8   3   0       35.62       42.29      7.10 o 
  -7   3   0      331.31      366.04     20.27 o 
  -6   3   0       39.85       36.96      6.51 o 
  -5   3   0        6.57        4.52      1.72 o 
  -4   3   0      144.67      142.64      6.22 o 
  -3   3   0      161.87      173.13      6.50 o 
  -2   3   0      392.66      388.82     11.19 o 
  -1   3   0      311.79      312.43      6.72 o 
   0   3   0      188.33      173.15      5.06 o 
   1   3   0      201.35      169.32      6.66 o 
   2   3   0        2.10        3.40      1.03 o 
   3   3   0        3.04        5.23      1.55 o 
   4   3   0      284.17      318.14      9.10 o 
   5   3   0       84.09      113.72      6.36 o 
   6   3   0      268.22      271.03     12.43 o 
   7   3   0        5.12        2.66      1.92 o 
   8   3   0        2.89       -0.15      1.92 o 
  -8   4   0       25.16       32.53      6.51 o 
  -7   4   0      156.65      173.48     13.01 o 
  -6   4   0       39.01       44.51      7.39 o 
  -5   4   0       61.77       62.22      4.58 o 
  -4   4   0       25.38       22.75      2.70 o 
  -3   4   0      246.05      276.64      9.34 o 
  -2   4   0       60.19       70.17      2.88 o 
  -1   4   0      473.14      409.70     11.37 o 
   0   4   0        2.01        2.65      0.96 o 
   1   4   0      624.51      634.00     21.94 o 
   2   4   0       85.90      109.44      5.18 o 
   3   4   0      240.86      254.20     10.21 o 
   4   4   0       73.14       83.85      5.03 o 
   5   4   0      213.26      228.84     10.35 o 
   6   4   0       26.33       29.57      3.70 o 
   7   4   0        5.74        5.62      2.22 o 
   8   4   0        7.19        5.17      2.51 o 
  -8   5   0        0.14        1.77      3.25 o 
  -7   5   0        8.32        7.10      4.14 o 
  -6   5   0       51.23       53.85      5.08 o 
  -5   5   0        9.32       13.55      2.73 o 
  -4   5   0        7.00        3.15      1.74 o 
  -3   5   0       71.60       81.68      4.51 o 
  -2   5   0       15.37       14.50      1.92 o 
  -1   5   0       57.95       44.76      8.28 o 
   0   5   0      170.37      172.54      5.62 o 
   1   5   0      280.20      293.16     11.54 o 
   2   5   0       25.54       27.06      2.51 o 
   3   5   0       49.79       59.15      3.99 o 
   4   5   0        4.99        3.55      1.48 o 
   5   5   0        6.49        4.14      1.63 o 
   6   5   0        0.05       -0.74      1.48 o 
   7   5   0        3.34        4.29      2.37 o 
   8   5   0        0.03        2.51      2.66 o 
  -7   6   0        8.46        6.10      3.92 o 
  -6   6   0        9.44        8.59      2.92 o 
  -5   6   0        1.61        0.73      1.70 o 
  -4   6   0        0.02       -0.48      1.39 o 
  -3   6   0       32.98       40.71      3.47 o 
  -2   6   0        0.53        1.21      1.04 o 
  -1   6   0        8.94        9.02      1.09 o 
   0   6   0       29.22       27.21      2.81 o 
   1   6   0       69.36       89.46      5.18 o 
   2   6   0      174.05      175.13      8.14 o 
   3   6   0        9.98        8.43      1.77 o 
   4   6   0      134.85      146.41      7.54 o 
   5   6   0       32.42       40.51      4.14 o 
   6   6   0       10.68        9.02      2.66 o 
   7   6   0        1.25        1.48      1.92 o 
  -7   7   0        1.47       -0.59      2.56 o 
  -6   7   0       13.02       21.72      6.73 o 
  -5   7   0       13.65       12.65      3.01 o 
  -4   7   0       52.94       60.98      4.87 o 
  -3   7   0       32.04       26.78      3.19 o 
  -2   7   0       46.74       52.04      3.69 o 
  -1   7   0      103.97      109.29      6.36 o 
   0   7   0        0.09       -0.15      1.03 o 
   1   7   0      156.62      173.20      8.43 o 
   2   7   0       58.59       54.41      4.14 o 
   3   7   0        0.05       -0.59      1.18 o 
   4   7   0        1.93        1.63      1.63 o 
   5   7   0       62.06       60.18      5.18 o 
   6   7   0       30.66       31.94      4.29 o 
  -6   8   0       20.07       28.98      4.63 o 
  -5   8   0        5.34        8.72      2.91 o 
  -4   8   0        1.26        2.03      2.02 o 
  -3   8   0       41.42       44.06      5.18 o 
  -2   8   0       36.61       27.94      3.84 o 
  -1   8   0        7.53        5.77      1.77 o 
   0   8   0       49.88       47.02      4.29 o 
   1   8   0        9.28       11.24      2.51 o 
   2   8   0        0.99        1.63      1.48 o 
   3   8   0        0.43        1.77      1.48 o 
   4   8   0        6.02        4.44      2.07 o 
   5   8   0        0.62        0.30      1.63 o 
  -5   9   0        0.00        1.48      3.25 o 
  -4   9   0        2.78        5.62      3.10 o 
  -3   9   0        7.07        4.44      2.66 o 
  -2   9   0        0.70       -1.33      1.92 o 
  -1   9   0        1.30        0.44      1.63 o 
   0   9   0       11.81       13.45      2.96 o 
   1   9   0        9.27       14.64      3.10 o 
   2   9   0        7.26        7.39      2.37 o 
   3   9   0        0.70        1.77      1.77 o 
   4   9   0        4.81        8.28      2.66 o 
  -3  10   0       15.58       20.99      4.88 o 
  -2  10   0        0.32       -1.03      2.37 o 
  -1  10   0        0.14       -1.03      2.07 o 
   0  10   0        3.61        3.70      1.92 o 
   1  10   0        0.39        0.44      1.92 o 
   2  10   0        0.61        1.33      2.07 o 
  -2 -10   1        0.48        2.81      2.07 o 
  -1 -10   1        0.63        1.18      2.07 o 
   0 -10   1        3.94        4.73      2.22 o 
   1 -10   1        2.73       -0.44      2.22 o 
   2 -10   1        5.44        0.44      2.37 o 
   3 -10   1        8.16        7.69      3.84 o 
  -4  -9   1        3.56        5.17      2.07 o 
  -3  -9   1        0.94        1.18      1.77 o 
  -2  -9   1        1.07        1.63      1.63 o 
  -1  -9   1        3.26        3.84      1.92 o 
   0  -9   1        6.58        8.43      2.37 o 
   1  -9   1        0.01        0.59      1.48 o 
   2  -9   1        0.01       -2.22      1.48 o 
   3  -9   1        0.35       -0.44      2.07 o 
   4  -9   1        2.87        6.51      3.40 o 
  -5  -8   1       16.49       11.09      2.81 o 
  -4  -8   1       41.69       44.36      4.29 o 
  -3  -8   1       10.89       11.68      2.51 o 
  -2  -8   1        0.37       -0.44      1.33 o 
  -1  -8   1       70.89       73.20      5.32 o 
   0  -8   1        1.64        4.88      1.77 o 
   1  -8   1       62.78       61.81      4.88 o 
   2  -8   1       17.75       19.07      3.55 o 
   3  -8   1        1.19       -0.44      2.07 o 
   4  -8   1        2.43        3.77      3.33 o 
   5  -8   1       36.55       46.82      9.17 o 
   6  -8   1       19.53       22.69      4.39 o 
  -6  -7   1        0.37        0.30      1.77 o 
  -5  -7   1        0.82        1.48      1.48 o 
  -4  -7   1       38.27       45.98      4.14 o 
  -3  -7   1       18.57       25.28      2.96 o 
  -2  -7   1       32.15       34.45      3.40 o 
  -1  -7   1       42.39       49.53      3.99 o 
   0  -7   1       69.78       70.45      3.47 o 
   1  -7   1       48.19       43.47      3.84 o 
   2  -7   1       33.25       39.52      3.16 o 
   3  -7   1        1.59        0.87      1.42 o 
   4  -7   1        3.16        1.63      1.70 o 
   5  -7   1       27.48       32.36      4.12 o 
   6  -7   1        8.96        5.56      2.88 o 
   7  -7   1        1.06        0.35      2.84 o 
  -7  -6   1        3.13        1.33      1.92 o 
  -6  -6   1       10.55       11.53      2.66 o 
  -5  -6   1        1.50        1.33      1.33 o 
  -4  -6   1        8.97        4.58      1.77 o 
  -3  -6   1       16.96       20.40      2.66 o 
  -2  -6   1      106.23      106.48      5.77 o 
  -1  -6   1        5.79        3.25      1.33 o 
   0  -6   1       14.17       17.68      1.62 o 
   1  -6   1      120.79       97.55      6.43 o 
   2  -6   1       66.55       56.56      3.37 o 
   3  -6   1       95.51      101.85      5.16 o 
   4  -6   1       29.90       32.17      3.45 o 
   5  -6   1        9.60        9.86      3.40 o 
   6  -6   1        0.65       -0.22      1.99 o 
   7  -6   1        3.47       -0.89      3.25 o 
  -8  -5   1        3.93        4.88      2.66 o 
  -7  -5   1       55.55       57.67      5.47 o 
  -6  -5   1        7.73        6.80      2.22 o 
  -5  -5   1       59.77       59.00      4.29 o 
  -4  -5   1       35.85       28.09      2.96 o 
  -3  -5   1       75.74       68.62      4.29 o 
  -2  -5   1       41.68       34.75      2.96 o 
  -1  -5   1        0.62       -0.89      0.74 o 
   0  -5   1       18.30       21.51      1.62 o 
   1  -5   1      185.59      178.62      7.34 o 
   2  -5   1       36.98       33.22      2.52 o 
   3  -5   1       23.07       17.17      2.25 o 
   4  -5   1        8.77       11.63      3.03 o 
   5  -5   1        0.99       -0.05      1.53 o 
   6  -5   1        2.43        2.09      1.99 o 
   7  -5   1       69.08       78.81      9.17 o 
   8  -5   1        1.26        1.92      3.70 o 
  -8  -4   1        0.00       -2.37      1.63 o 
  -7  -4   1       50.63       47.32      4.73 o 
  -6  -4   1      110.77      115.20      6.80 o 
  -5  -4   1      159.86      187.99      8.87 o 
  -4  -4   1       73.85       87.10      5.03 o 
  -3  -4   1      296.54      293.03     11.25 o 
  -2  -4   1      181.83      184.94      7.55 o 
  -1  -4   1      157.11      160.67      6.81 o 
   0  -4   1        2.92        3.47      0.73 o 
   1  -4   1       32.07       38.21      1.48 o 
   2  -4   1      572.30      575.01     12.14 o 
   3  -4   1       21.79       18.62      2.66 o 
   4  -4   1       18.55       20.49      2.66 o 
   5  -4   1        0.60        0.96      2.51 o 
   6  -4   1       41.51       35.63      6.06 o 
   7  -4   1       54.43       73.78      8.58 o 
   8  -4   1        1.47        1.63      3.25 o 
  -8  -3   1        0.01       -1.48      1.77 o 
  -7  -3   1       85.96       97.89      6.65 o 
  -6  -3   1       98.55      112.83      6.65 o 
  -5  -3   1        0.01        1.92      1.48 o 
  -4  -3   1      181.52      207.07      7.10 o 
  -3  -3   1        0.08        0.30      0.74 o 
  -2  -3   1      559.81      600.34     20.46 o 
  -1  -3   1      168.18      180.54      6.96 o 
   0  -3   1     3275.74     3312.55     78.58 o 
   1  -3   1      103.76       83.71      2.29 o 
   2  -3   1       96.53       92.58      3.98 o 
   3  -3   1      106.77       99.76      5.92 o 
   4  -3   1       46.41       27.41      2.88 o 
   5  -3   1       38.66       43.47      5.62 o 
   6  -3   1      203.50      215.22     13.46 o 
   7  -3   1       14.85       11.68      4.29 o 
   8  -3   1       12.46        5.03      3.55 o 
  -9  -2   1        2.14        3.55      2.66 o 
  -8  -2   1        2.40       -1.92      1.92 o 
  -7  -2   1        9.89       15.08      3.10 o 
  -6  -2   1        0.24        1.58      1.24 o 
  -5  -2   1        5.31        9.40      2.29 o 
  -4  -2   1       11.83        7.28      1.55 o 
  -3  -2   1       10.31       10.55      1.33 o 
  -2  -2   1      535.57      536.78     13.47 o 
  -1  -2   1        1.56        2.37      0.59 o 
   0  -2   1     1187.91     1131.09     25.87 o 
   1  -2   1      226.55      182.80      4.09 o 
   2  -2   1      242.22      225.39      7.10 o 
   3  -2   1      708.41      725.84     19.64 o 
   4  -2   1       21.51       26.76      4.29 o 
   5  -2   1        0.15        0.74      1.77 o 
   6  -2   1      100.30      113.57      9.02 o 
   7  -2   1        1.75        2.22      2.66 o 
   8  -2   1        1.83        4.44      3.25 o 
   9  -2   1        9.51       12.27      4.88 o 
  -8  -1   1       21.14       39.33      6.21 o 
  -7  -1   1        1.65        0.89      2.51 o 
  -6  -1   1      352.04      475.77     23.38 o 
  -5  -1   1       32.00       41.11      5.32 o 
  -4  -1   1        1.07        1.18      1.77 o 
  -3  -1   1      357.02      457.22     19.11 o 
  -2  -1   1       26.66       19.22      2.07 o 
  -1  -1   1       63.43       30.92      1.63 o 
   0  -1   1      186.77      188.54      5.41 o 
   1  -1   1      801.46      733.54     18.21 o 
   2  -1   1       35.11       46.94      2.40 o 
   3  -1   1      659.82      733.71     29.66 o 
   4  -1   1      410.83      503.89     21.62 o 
   5  -1   1      255.63      334.54     16.42 o 
   6  -1   1       60.90       60.33      6.51 o 
   7  -1   1        4.35        3.40      2.81 o 
   8  -1   1        7.40        9.17      4.14 o 
   9  -1   1       10.59       13.90      4.88 o 
  -9   0   1        2.13        3.10      3.55 o 
  -8   0   1        9.55        3.10      3.40 o 
  -7   0   1      252.00      356.07     20.56 o 
  -6   0   1       93.00      131.32     10.35 o 
  -5   0   1      120.76      181.18     11.68 o 
  -4   0   1      180.87      263.65     13.76 o 
  -3   0   1      609.86      816.66     32.33 o 
  -2   0   1       69.89       86.98      5.18 o 
  -1   0   1     2885.26     3584.97     84.82 o 
   1   0   1      463.48      462.28     17.10 o 
   2   0   1      186.80      204.89      9.03 o 
   3   0   1      146.71      158.31      7.99 o 
   4   0   1      402.82      514.84     21.62 o 
   5   0   1       73.49       99.52      7.10 o 
   6   0   1        5.07        3.55      2.51 o 
   7   0   1       11.74        6.80      3.25 o 
   8   0   1        2.30        0.30      2.66 o 
   9   0   1        1.34        3.40      3.40 o 
  -9   1   1        2.77        2.37      3.40 o 
  -8   1   1        4.98       11.68      5.32 o 
  -7   1   1       80.71      107.80     10.79 o 
  -6   1   1       46.47       44.06      6.65 o 
  -5   1   1      151.36      161.82     11.24 o 
  -4   1   1      100.01      125.57      8.73 o 
  -3   1   1      698.10      745.71     30.27 o 
  -2   1   1       35.98       34.19      6.73 o 
  -1   1   1     6265.88     6141.41    145.10 o 
   0   1   1       21.21       20.59      0.89 o 
   1   1   1     1160.64     1069.44     28.56 o 
   2   1   1       15.14       10.35      1.18 o 
   3   1   1      724.35      943.35     35.46 o 
   4   1   1       13.81       22.33      2.96 o 
   5   1   1      121.27      149.67      8.87 o 
   6   1   1       49.82       52.49      5.47 o 
   7   1   1      107.25      133.39      9.61 o 
   8   1   1       36.91       31.94      5.17 o 
  -9   2   1        0.15        2.22      3.10 o 
  -8   2   1        0.06        1.33      3.70 o 
  -7   2   1       24.48       29.87      6.65 o 
  -6   2   1        0.02       -2.07      2.22 o 
  -5   2   1       10.42        8.87      3.40 o 
  -4   2   1      219.49      225.61      8.14 o 
  -3   2   1      285.94      285.76      9.00 o 
  -2   2   1      241.53      231.97     11.18 o 
  -1   2   1     2432.73     2530.03     60.50 o 
   0   2   1      622.54      598.62     14.85 o 
   1   2   1     1468.03     1335.30     31.90 o 
   2   2   1      799.17      788.22     38.31 o 
   3   2   1      404.95      440.62     11.77 o 
   4   2   1      153.38      192.32      8.51 o 
   5   2   1       10.49       10.05      2.07 o 
   6   2   1       14.83       18.78      3.10 o 
   8   2   1       12.39       16.41      3.84 o 
  -9   3   1        2.95        3.55      3.70 o 
  -8   3   1        1.64        2.96      3.70 o 
  -7   3   1       22.02       26.76      6.36 o 
  -6   3   1       43.89       46.43      7.25 o 
  -5   3   1       24.60       28.34      3.23 o 
  -4   3   1      403.99      441.60     13.66 o 
  -3   3   1       53.42       63.54      3.53 o 
  -2   3   1      131.60      122.18      4.66 o 
  -1   3   1      168.08      150.79      4.87 o 
   0   3   1      557.72      493.78     18.39 o 
   1   3   1      909.00      908.72     22.16 o 
   2   3   1       85.96      104.07      3.16 o 
   3   3   1       87.86       92.77      3.16 o 
   4   3   1      181.25      206.61      6.42 o 
   5   3   1       84.06       98.19      6.06 o 
   6   3   1       16.45       13.90      2.96 o 
   7   3   1       34.56       28.54      4.14 o 
   8   3   1       10.13       13.90      3.40 o 
  -8   4   1        6.53        7.10      5.17 o 
  -7   4   1        3.24        5.32      4.44 o 
  -6   4   1        5.33        5.35      2.16 o 
  -5   4   1       10.50        7.69      3.25 o 
  -4   4   1       38.87       39.57      4.07 o 
  -3   4   1       56.21       61.63      5.84 o 
  -2   4   1       31.13       39.87      2.57 o 
  -1   4   1      540.29      487.59     13.18 o 
   0   4   1       30.34       24.72      1.60 o 
   1   4   1      483.45      443.48     17.26 o 
   2   4   1        1.54        0.74      0.89 o 
   3   4   1       14.02       12.27      2.07 o 
   4   4   1      143.73      156.19      7.69 o 
   5   4   1        3.86        6.21      1.92 o 
   6   4   1        2.11        0.59      1.48 o 
   7   4   1       19.17       15.52      3.40 o 
   8   4   1        1.77        2.81      2.37 o 
  -8   5   1        0.51       -0.44      3.99 o 
  -7   5   1        7.15        5.77      4.29 o 
  -6   5   1       21.36       17.62      3.18 o 
  -5   5   1        8.23        7.40      2.13 o 
  -4   5   1       18.53       16.81      2.68 o 
  -3   5   1      194.72      213.02      8.21 o 
  -2   5   1        2.98        2.17      1.09 o 
  -1   5   1      144.26      148.29      5.92 o 
   0   5   1        1.78        2.40      0.92 o 
   1   5   1      169.32      190.68      8.28 o 
   2   5   1       12.07       11.09      1.92 o 
   3   5   1       94.85       94.94      5.32 o 
   4   5   1        1.14       -0.15      0.89 o 
   5   5   1      200.74      226.31     10.80 o 
   6   5   1       15.24       17.74      3.25 o 
   7   5   1        1.90        0.74      2.07 o 
  -7   6   1        9.62        4.31      2.82 o 
  -6   6   1        7.05        5.09      2.34 o 
  -5   6   1       46.11       45.20      4.40 o 
  -4   6   1       10.12       10.15      2.48 o 
  -3   6   1      249.80      265.31      9.49 o 
  -2   6   1       99.36      106.07      4.83 o 
  -1   6   1       23.35       19.22      2.96 o 
   0   6   1       48.18       43.03      3.55 o 
   1   6   1      385.72      430.26     16.43 o 
   2   6   1        4.82        4.44      1.48 o 
   3   6   1       26.91       22.77      2.81 o 
   4   6   1       59.37       57.52      4.44 o 
   5   6   1       19.92       18.04      3.10 o 
   6   6   1       10.30        9.61      2.81 o 
   7   6   1       10.82       14.19      3.25 o 
  -7   7   1        0.13        0.70      2.80 o 
  -6   7   1        0.08        0.56      2.56 o 
  -5   7   1       12.60       10.65      2.95 o 
  -4   7   1        0.92        0.86      1.80 o 
  -3   7   1        4.78        5.53      1.94 o 
  -2   7   1        0.03        0.15      1.19 o 
  -1   7   1       35.11       46.58      4.14 o 
   0   7   1       34.61       37.41      3.55 o 
   1   7   1        0.27        0.30      1.18 o 
   2   7   1       23.65       16.26      2.66 o 
   3   7   1        0.25        0.59      1.33 o 
   4   7   1        8.16        5.32      1.92 o 
   5   7   1        2.98        3.99      2.07 o 
   6   7   1        4.71        3.40      1.77 o 
  -6   8   1       15.79       24.89      4.48 o 
  -5   8   1        7.49        7.49      2.86 o 
  -4   8   1        3.07        0.25      1.86 o 
  -3   8   1       19.53       21.14      3.84 o 
  -2   8   1        4.93        1.92      1.77 o 
  -1   8   1        3.72        0.59      1.18 o 
   0   8   1        9.95       13.16      2.66 o 
   1   8   1        8.91        9.46      2.37 o 
   2   8   1        0.06        1.18      1.33 o 
   3   8   1       24.31       24.40      3.40 o 
   4   8   1      101.42      103.36      6.95 o 
   5   8   1       11.02       14.05      3.10 o 
  -5   9   1        0.18       -0.59      3.40 o 
  -4   9   1        0.00        0.89      2.51 o 
  -3   9   1        6.04        5.03      2.96 o 
   0   9   1        0.09        0.89      1.48 o 
   1   9   1        4.36        2.22      1.92 o 
   2   9   1       10.23        5.77      2.22 o 
   3   9   1        7.43       11.09      2.81 o 
   4   9   1        0.36        2.66      2.07 o 
  -3  10   1        0.07        2.22      2.96 o 
  -2  10   1        6.35        3.70      2.81 o 
  -1  10   1        3.72        5.03      2.51 o 
   0  10   1        0.44        2.37      2.07 o 
   1  10   1       12.89       11.68      3.10 o 
   2  10   1        4.70        4.58      2.37 o 
  -2 -10   2        1.51        2.07      1.63 o 
  -1 -10   2        0.63       -0.89      1.92 o 
   0 -10   2        1.57       -0.44      1.48 o 
   1 -10   2        1.46        1.92      2.07 o 
   2 -10   2        1.85        6.65      2.81 o 
  -4  -9   2        0.44        0.15      1.63 o 
  -3  -9   2        1.36       -0.11      1.35 o 
  -2  -9   2       10.11        9.90      1.93 o 
  -1  -9   2       39.49       40.66      4.44 o 
   0  -9   2       17.44       18.78      3.25 o 
   1  -9   2        0.80        3.25      1.63 o 
   2  -9   2        6.64        9.61      2.96 o 
   3  -9   2        0.41       -1.92      1.92 o 
   4  -9   2        1.88        0.15      2.66 o 
  -5  -8   2       15.82       19.66      3.25 o 
  -4  -8   2       10.38        9.17      2.37 o 
  -3  -8   2       20.40       21.59      3.10 o 
  -2  -8   2       12.86        8.97      4.95 o 
  -1  -8   2        7.13        8.80      1.60 o 
   0  -8   2       20.30       19.81      3.10 o 
   1  -8   2      117.82      118.75      7.25 o 
   2  -8   2      114.14      124.52      7.99 o 
   3  -8   2       14.22       13.90      3.70 o 
   4  -8   2        0.29        0.32      2.04 o 
   5  -8   2        2.03        0.57      2.23 o 
  -6  -7   2        0.51        0.15      1.63 o 
  -5  -7   2       23.02       21.88      3.10 o 
  -4  -7   2      119.80      116.53      6.65 o 
  -3  -7   2      122.94      128.81      6.95 o 
  -2  -7   2        0.03        0.30      1.18 o 
  -1  -7   2        2.98        1.57      1.03 o 
   0  -7   2       48.68       55.21      2.88 o 
   1  -7   2       40.40       33.71      3.55 o 
   2  -7   2        3.55        0.93      1.09 o 
   3  -7   2      102.18      105.06      5.58 o 
   4  -7   2       18.90       19.14      4.36 o 
   5  -7   2        6.32       13.21      2.97 o 
   6  -7   2       29.61       39.31      8.06 o 
  -7  -6   2        0.88       -2.22      1.77 o 
  -6  -6   2        0.14        2.51      1.63 o 
  -5  -6   2        7.18        3.10      1.63 o 
  -4  -6   2        1.35       -0.44      1.03 o 
  -3  -6   2        6.96        4.88      1.48 o 
  -2  -6   2       13.77       14.93      2.22 o 
  -1  -6   2      119.68      117.87      4.39 o 
   0  -6   2       24.33       23.80      1.77 o 
   1  -6   2       20.88       18.06      3.69 o 
   2  -6   2       14.37       16.28      2.14 o 
   3  -6   2       42.02       44.23      3.64 o 
   4  -6   2        0.38       -0.58      1.35 o 
   5  -6   2       15.74       17.21      3.24 o 
   6  -6   2       42.86       50.72      5.01 o 
   7  -6   2        8.70        7.24      3.99 o 
  -8  -5   2        5.21       10.05      2.81 o 
  -7  -5   2        0.54       -0.59      1.77 o 
  -6  -5   2        0.81        1.18      1.48 o 
  -5  -5   2       68.85       61.81      4.29 o 
  -4  -5   2       32.00       31.94      2.96 o 
  -3  -5   2       30.49       30.75      2.66 o 
  -2  -5   2        0.29        1.03      1.03 o 
  -1  -5   2      187.56      226.88      6.44 o 
   0  -5   2      829.76      895.35     18.04 o 
   1  -5   2      223.12      257.60     13.17 o 
   2  -5   2      141.62      125.07      3.58 o 
   3  -5   2       91.64       92.04      4.69 o 
   4  -5   2      104.90      131.18      6.88 o 
   5  -5   2       38.61       42.11      5.69 o 
   6  -5   2      196.87      209.89      9.52 o 
   7  -5   2        0.44        1.48      3.25 o 
   8  -5   2        0.54       -2.81      2.66 o 
  -8  -4   2        0.89        0.59      1.77 o 
  -7  -4   2       20.98       19.81      3.25 o 
  -6  -4   2      222.60      249.84     11.09 o 
  -5  -4   2       73.49       73.94      4.58 o 
  -4  -4   2       65.53       56.19      3.55 o 
  -3  -4   2       58.10       45.55      2.96 o 
  -2  -4   2     1495.43     1565.94     51.30 o 
  -1  -4   2       93.66      109.42      3.33 o 
   0  -4   2        8.52       11.14      0.85 o 
   1  -4   2      283.73      325.84      9.44 o 
   2  -4   2      208.47      212.72     13.76 o 
   3  -4   2       21.68       23.54      2.44 o 
   4  -4   2      113.61      122.96      5.83 o 
   5  -4   2       46.75       50.89      4.21 o 
   6  -4   2      209.90      251.16     15.38 o 
   7  -4   2        0.59       -0.89      2.22 o 
   8  -4   2        6.23       10.20      4.29 o 
  -8  -3   2        8.21        9.46      2.66 o 
  -7  -3   2        2.28        1.63      1.63 o 
  -6  -3   2      113.29      117.27      6.80 o 
  -5  -3   2      215.77      263.18     10.95 o 
  -4  -3   2      103.28      124.59      4.55 o 
  -3  -3   2       91.52      103.51      3.66 o 
  -2  -3   2     1011.65      986.26     24.03 o 
  -1  -3   2       50.35       52.07      1.56 o 
   0  -3   2     1946.25     1750.95     54.09 o 
   1  -3   2       27.29       19.50      1.51 o 
   2  -3   2        1.26        0.21      0.96 o 
   3  -3   2       11.52        8.79      1.62 o 
   4  -3   2       24.92       25.94      2.72 o 
   5  -3   2       56.28       62.99      6.51 o 
   6  -3   2       70.10       70.83      7.54 o 
   7  -3   2       14.45        8.13      3.70 o 
   8  -3   2       28.95       23.36      5.32 o 
  -8  -2   2        1.73        0.00      2.22 o 
  -7  -2   2       71.58       76.89      5.77 o 
  -6  -2   2       66.57       67.14      4.16 o 
  -5  -2   2        3.45        1.10      1.16 o 
  -4  -2   2      246.86      316.91     11.02 o 
  -3  -2   2      454.31      214.51     10.07 o 
  -2  -2   2        2.29        2.83      0.57 o 
  -1  -2   2      907.26      935.74     18.19 o 
   0  -2   2    16983.13    16137.85    303.73 o 
   1  -2   2      532.25      460.02     12.08 o 
   2  -2   2        1.93        1.32      0.67 o 
   3  -2   2       58.02       65.61      3.45 o 
   4  -2   2      368.70      410.19     18.80 o 
   5  -2   2       41.28       43.62      5.32 o 
   6  -2   2      426.97      507.50     24.12 o 
   7  -2   2        0.01        0.15      2.07 o 
   8  -2   2        0.17       -1.03      2.96 o 
  -8  -1   2        7.08       10.20      4.73 o 
  -7  -1   2       12.29       16.56      5.03 o 
  -6  -1   2      169.74      200.86     13.16 o 
  -5  -1   2       33.86       46.13      5.77 o 
  -4  -1   2      213.19      259.53     13.32 o 
  -3  -1   2        0.04       -0.15      1.18 o 
  -2  -1   2      229.86      274.33      7.29 o 
  -1  -1   2       74.05       80.65      1.91 o 
   0  -1   2      226.34      212.80      4.41 o 
   1  -1   2      740.49      630.64     15.79 o 
   2  -1   2       45.93       29.28      2.51 o 
   3  -1   2      241.57      226.74     10.95 o 
   4  -1   2       16.90       18.19      3.10 o 
   5  -1   2        2.69        2.96      1.92 o 
   6  -1   2      173.11      177.49     11.24 o 
   7  -1   2        4.68        4.14      2.81 o 
   8  -1   2       40.30       32.68      5.47 o 
   9  -1   2        7.85        3.99      3.25 o 
  -9   0   2        2.34        4.88      3.84 o 
  -8   0   2      126.95      193.43     14.79 o 
  -7   0   2      632.97      855.23     38.94 o 
  -6   0   2        6.51       10.20      3.99 o 
  -5   0   2      106.36      135.47      9.76 o 
  -4   0   2        0.12        0.89      1.63 o 
  -3   0   2      211.80      247.17     12.14 o 
  -2   0   2      493.95      666.99     16.75 o 
  -1   0   2      704.40      684.97     16.65 o 
   0   0   2      347.46      303.94      7.53 o 
   1   0   2     3246.04     3088.99    109.27 o 
   2   0   2      231.34      224.90      9.62 o 
   3   0   2      767.84      913.62     34.72 o 
   4   0   2       63.80       67.58      5.03 o 
   5   0   2        6.62        4.44      2.07 o 
   6   0   2       15.01       13.90      3.40 o 
   7   0   2        0.05       -0.59      1.92 o 
   8   0   2        7.67        5.77      3.10 o 
   9   0   2        8.16        9.17      4.14 o 
  -9   1   2        0.26       -1.18      4.44 o 
  -8   1   2       44.36       50.72      8.58 o 
  -7   1   2      137.17      173.18     13.31 o 
  -6   1   2      583.84      710.18     32.73 o 
  -5   1   2      200.35      223.24     13.61 o 
  -4   1   2      271.83      329.90     16.58 o 
  -3   1   2      152.80      158.86      4.11 o 
  -2   1   2      483.08      553.49     11.22 o 
  -1   1   2     5587.78     5438.52    102.91 o 
   0   1   2        3.80        6.81      1.55 o 
   1   1   2     1381.10     1295.64     31.07 o 
   2   1   2     1785.01     1758.72     62.88 o 
   3   1   2        1.74        0.00      0.59 o 
   4   1   2      421.38      477.36     19.69 o 
   5   1   2        1.65       -0.44      1.18 o 
   6   1   2        4.13       -0.30      1.33 o 
   7   1   2        4.13        2.22      2.37 o 
  -9   2   2       13.59       17.59      6.21 o 
  -8   2   2       28.96       43.32      7.98 o 
  -7   2   2       84.49       87.98     10.06 o 
  -6   2   2      227.15      296.61     17.75 o 
  -5   2   2      135.32      135.63     10.21 o 
  -4   2   2      164.59      229.56      5.75 o 
  -3   2   2        3.62        4.38      0.52 o 
  -2   2   2     1377.22     1511.91     37.02 o 
  -1   2   2     4389.43     4250.58    100.82 o 
   0   2   2      997.20      938.70     22.80 o 
   1   2   2      116.53      115.97      3.45 o 
   2   2   2        3.60        4.81      0.63 o 
   3   2   2     1098.43     1186.30     29.39 o 
   4   2   2       58.76       59.09      8.13 o 
   5   2   2       69.81       70.68      4.88 o 
   6   2   2        9.47        7.69      2.22 o 
   8   2   2       16.19       10.65      3.25 o 
  -9   3   2        6.61        6.80      5.32 o 
  -8   3   2        3.02        0.74      3.40 o 
  -7   3   2        0.83        0.30      2.66 o 
  -6   3   2       98.27      121.11     10.65 o 
  -5   3   2        0.02        0.63      1.30 o 
  -4   3   2       94.85       94.19      5.77 o 
  -3   3   2      435.97      463.14     16.07 o 
  -2   3   2      157.27      163.82      5.57 o 
  -1   3   2      278.47      296.01      8.36 o 
   0   3   2      229.51      236.22      6.62 o 
   1   3   2        4.15        2.75      0.57 o 
   2   3   2       84.67       89.32      3.01 o 
   3   3   2      178.76      176.41      5.37 o 
   4   3   2      129.34      139.10      4.78 o 
   5   3   2       32.19       23.81      3.25 o 
   6   3   2       19.84       13.75      2.96 o 
   7   3   2        1.40        3.25      2.22 o 
   8   3   2        3.98        4.29      2.51 o 
  -8   4   2        3.37        6.06      4.44 o 
  -7   4   2        2.30        0.74      3.55 o 
  -6   4   2        2.76        0.82      1.77 o 
  -5   4   2        0.00        0.63      1.34 o 
  -4   4   2       62.75       36.20     17.60 o 
  -3   4   2        0.61       -1.25      0.84 o 
  -2   4   2      275.70      238.48      7.64 o 
  -1   4   2        1.78        1.66      0.76 o 
   0   4   2        0.87        1.14      0.67 o 
   1   4   2      183.98      221.95      6.38 o 
   2   4   2      202.98      202.58      5.85 o 
   3   4   2       46.34       61.96      4.14 o 
   4   4   2        7.58        9.61      2.07 o 
   5   4   2       32.20       32.82      3.70 o 
   6   4   2       89.66       92.87      6.51 o 
   7   4   2        9.11        6.80      2.37 o 
   8   4   2        5.43        3.10      2.37 o 
  -8   5   2        1.96       -3.40      4.14 o 
  -7   5   2        0.55        4.37      2.48 o 
  -6   5   2        7.91        6.09      2.40 o 
  -5   5   2        0.45       -0.30      1.48 o 
  -4   5   2       80.71       98.68      5.26 o 
  -3   5   2       63.74       58.57      3.69 o 
  -2   5   2       33.68       31.71      2.37 o 
  -1   5   2        0.18        0.26      0.76 o 
   0   5   2      133.95      133.85      6.88 o 
   1   5   2      240.32      275.06     11.10 o 
   2   5   2       37.25       32.97      2.96 o 
   3   5   2        0.51        1.33      1.03 o 
   4   5   2        1.81        0.30      1.33 o 
   5   5   2      130.62      143.30      8.13 o 
   6   5   2       31.07       31.94      4.14 o 
   7   5   2        5.90        3.84      2.22 o 
  -7   6   2        6.34        0.53      5.03 o 
  -6   6   2       90.50       94.44     10.28 o 
  -5   6   2       47.22       49.17      5.69 o 
  -4   6   2       46.62       57.58      5.40 o 
  -3   6   2       11.26       12.10      2.16 o 
  -2   6   2        0.17        0.20      0.93 o 
  -1   6   2        5.72        5.67      1.27 o 
   0   6   2      221.74      258.16     10.95 o 
   1   6   2       77.48       84.14      5.03 o 
   2   6   2        8.17        6.36      1.63 o 
   3   6   2       16.25       17.30      2.66 o 
   4   6   2        8.83        1.63      1.63 o 
   5   6   2       40.10       36.96      4.29 o 
   6   6   2       26.30       29.57      4.14 o 
   7   6   2        0.07       -0.74      1.92 o 
  -7   7   2        4.93        2.32      2.80 o 
  -6   7   2       39.24       45.99      5.07 o 
  -5   7   2        5.73        3.96      2.19 o 
  -4   7   2        0.24        0.02      1.63 o 
  -3   7   2       28.45       28.49      3.25 o 
  -2   7   2      121.20      125.02      7.32 o 
  -1   7   2       61.97       76.00      5.03 o 
   0   7   2       17.95       13.60      2.51 o 
   1   7   2       16.11       17.89      2.66 o 
   2   7   2        2.36        2.07      1.48 o 
   3   7   2        8.29        6.65      2.07 o 
   4   7   2        3.91        6.21      2.22 o 
   5   7   2       19.56       19.22      3.55 o 
   6   7   2        8.27        9.76      3.25 o 
  -6   8   2       15.33       13.06      3.62 o 
  -5   8   2        0.00       -1.82      2.02 o 
  -4   8   2       11.90       12.61      2.96 o 
  -3   8   2       23.10       29.72      4.44 o 
  -2   8   2        2.40        2.22      1.77 o 
  -1   8   2        0.06       -0.30      1.63 o 
   0   8   2       27.81       31.20      3.70 o 
   1   8   2        9.80        6.65      2.22 o 
   2   8   2       14.00        5.91      2.07 o 
   3   8   2      109.65      131.46      7.69 o 
   4   8   2        5.81        4.88      2.22 o 
   5   8   2        3.43        2.07      2.07 o 
  -5   9   2        0.02        4.14      3.25 o 
  -4   9   2        2.08       -0.89      2.51 o 
  -3   9   2        0.13        0.00      2.51 o 
  -2   9   2       71.72       82.51      6.36 o 
  -1   9   2        8.68        7.54      2.66 o 
   0   9   2        3.26        2.66      2.07 o 
   1   9   2        3.19        2.07      1.92 o 
   2   9   2        2.67        1.18      1.92 o 
   3   9   2       32.95       35.04      4.44 o 
   4   9   2        6.24        9.17      2.96 o 
  -2  10   2       14.49       19.81      4.14 o 
  -1  10   2        0.28        2.96      2.22 o 
   0  10   2        0.47        1.18      2.07 o 
   1  10   2        0.59       -0.30      2.07 o 
  -2 -10   3        1.92        3.55      2.37 o 
  -1 -10   3        4.85        6.06      2.37 o 
   0 -10   3        0.95       -1.48      2.07 o 
   1 -10   3        2.13       -1.48      2.22 o 
   2 -10   3        0.04        6.06      3.10 o 
  -4  -9   3        0.06        1.79      1.51 o 
  -3  -9   3       10.33       14.70      2.23 o 
  -2  -9   3        1.24        0.99      2.66 o 
  -1  -9   3        1.62        1.03      1.48 o 
   0  -9   3        6.75        9.76      2.81 o 
   1  -9   3        2.66        0.74      1.92 o 
   2  -9   3       20.90       21.14      4.14 o 
   3  -9   3        0.02        1.33      2.81 o 
   4  -9   3        0.09       -1.48      2.81 o 
  -5  -8   3        3.97        5.17      2.07 o 
  -4  -8   3        2.35        5.72      1.56 o 
  -3  -8   3        8.86       11.81      2.37 o 
  -2  -8   3       51.12       51.16      5.54 o 
  -1  -8   3       14.33       18.57      2.09 o 
   0  -8   3       21.70       12.86      2.51 o 
   1  -8   3       66.60       70.53      5.62 o 
   2  -8   3       25.36       26.32      4.14 o 
   3  -8   3        0.15        0.30      2.22 o 
   4  -8   3        0.20        0.99      1.83 o 
   5  -8   3        0.19       -0.89      2.37 o 
  -6  -7   3        9.68        8.43      2.22 o 
  -5  -7   3        5.68        6.06      2.07 o 
  -4  -7   3        5.19        3.84      1.77 o 
  -3  -7   3        0.19        1.52      1.06 o 
  -2  -7   3       19.29       17.54      3.92 o 
  -1  -7   3        0.19        0.39      1.55 o 
   0  -7   3        1.61        1.11      0.94 o 
   1  -7   3        2.85        0.30      1.33 o 
   2  -7   3       23.90       22.09      4.58 o 
   3  -7   3       60.17       59.44      4.28 o 
   4  -7   3        1.59        2.44      1.88 o 
   5  -7   3        0.67        4.00      2.20 o 
   6  -7   3        1.70        4.59      2.62 o 
  -6  -6   3        2.39        1.03      1.48 o 
  -5  -6   3       69.16       70.24      4.73 o 
  -4  -6   3      150.98      139.47      7.10 o 
  -3  -6   3       14.67       10.05      1.92 o 
  -2  -6   3      106.70      100.28      4.06 o 
  -1  -6   3        1.52        2.07      0.89 o 
   0  -6   3       13.92       12.56      1.36 o 
   1  -6   3       38.60       44.64      3.55 o 
   2  -6   3      108.44      112.23      6.65 o 
   3  -6   3       30.45       26.09      2.87 o 
   4  -6   3      138.74      149.47      7.05 o 
   5  -6   3       13.88       14.58      7.02 o 
   6  -6   3        5.30        3.89      2.25 o 
   7  -6   3        1.29        2.37      2.96 o 
  -7  -5   3       40.07       50.42      4.58 o 
  -6  -5   3        0.27        1.48      1.48 o 
  -5  -5   3       96.66       89.91      5.18 o 
  -4  -5   3        1.04        0.30      1.18 o 
  -3  -5   3        2.50        0.74      1.03 o 
  -2  -5   3       48.69       46.90      2.42 o 
  -1  -5   3      157.12      176.10      4.35 o 
   0  -5   3      212.89      187.15     13.43 o 
   1  -5   3        8.45        4.90      0.77 o 
   2  -5   3       20.61       19.99      1.31 o 
   3  -5   3      109.60      128.50      5.70 o 
   4  -5   3       51.62       57.99      4.29 o 
   5  -5   3       10.97        7.82      3.40 o 
   6  -5   3       21.56       21.44      4.88 o 
   7  -5   3        0.35        2.96      2.66 o 
  -7  -4   3       12.67       15.23      2.81 o 
  -6  -4   3       34.50       31.64      3.40 o 
  -5  -4   3       25.66       19.52      2.37 o 
  -4  -4   3        5.75        4.44      1.33 o 
  -3  -4   3        6.38        5.77      1.33 o 
  -2  -4   3      432.60      476.34     10.08 o 
  -1  -4   3      463.19      493.52     10.25 o 
   0  -4   3        2.07        0.73      0.39 o 
   1  -4   3       11.71       11.99      1.04 o 
   2  -4   3        2.19        1.98      0.49 o 
   3  -4   3        0.92        1.11      1.03 o 
   4  -4   3       59.97       67.67      4.81 o 
   5  -4   3       20.35       18.93      4.14 o 
   6  -4   3        8.86        2.07      2.51 o 
   7  -4   3       10.90        6.36      3.10 o 
   8  -4   3        8.93        5.91      3.55 o 
  -7  -3   3       62.05       80.88      5.77 o 
  -6  -3   3      173.30      205.30      9.47 o 
  -5  -3   3        7.29        5.77      1.63 o 
  -4  -3   3       43.86       43.97      2.40 o 
  -3  -3   3        5.47        8.40      1.63 o 
  -2  -3   3      120.25      142.53      3.54 o 
  -1  -3   3     1123.00     1108.94     21.66 o 
   0  -3   3      156.13      161.87      3.87 o 
   1  -3   3       65.34       67.23      2.11 o 
   2  -3   3       49.90       61.47      3.14 o 
   3  -3   3      254.37      259.62      8.67 o 
   4  -3   3       89.53       86.07      6.65 o 
   5  -3   3        0.20       -1.63      1.33 o 
   6  -3   3      144.08      146.27     10.35 o 
   7  -3   3       21.94       16.71      4.29 o 
   8  -3   3        0.50        0.89      2.37 o 
  -7  -2   3       36.93       38.15      3.99 o 
  -6  -2   3      383.36      468.86     14.15 o 
  -5  -2   3      113.30      136.41      7.76 o 
  -4  -2   3        1.96        1.77      0.79 o 
  -3  -2   3      496.07      220.61     10.22 o 
  -2  -2   3      854.53      906.83     26.73 o 
  -1  -2   3     3261.89     3192.65     60.60 o 
   0  -2   3       45.48       39.16      1.34 o 
   1  -2   3      970.21      886.31     17.55 o 
   2  -2   3       84.68       91.79      3.92 o 
   3  -2   3       63.79       59.30      4.58 o 
   4  -2   3       72.15       74.68      5.77 o 
   5  -2   3      138.04      148.05      9.47 o 
   6  -2   3      166.35      169.05     10.94 o 
   7  -2   3       25.54       18.33      4.29 o 
   8  -2   3        0.01        0.89      2.51 o 
  -8  -1   3       23.86       33.27      6.95 o 
  -7  -1   3        0.01       -0.15      2.96 o 
  -6  -1   3       65.89       67.87      7.54 o 
  -5  -1   3       94.08       90.21      7.54 o 
  -4  -1   3      224.76      278.48     13.91 o 
  -3  -1   3      701.35      781.53     20.11 o 
  -2  -1   3       25.86       19.73      0.81 o 
  -1  -1   3     2845.64     2875.75     54.68 o 
   0  -1   3      820.68      735.01     14.38 o 
   1  -1   3      954.68      876.20     32.14 o 
   2  -1   3        1.38        1.63      0.89 o 
   3  -1   3     1691.87     1731.21     63.87 o 
   4  -1   3       65.75       64.18      5.03 o 
   5  -1   3       73.92       81.18      6.21 o 
   6  -1   3       19.49       15.82      3.55 o 
   7  -1   3        0.10        3.40      2.37 o 
   8  -1   3        3.52        5.17      3.25 o 
  -9   0   3        0.10       -1.33      3.84 o 
  -8   0   3       11.04       19.66      6.06 o 
  -7   0   3        1.26        3.84      3.84 o 
  -6   0   3        1.35        0.44      2.22 o 
  -5   0   3       53.98       58.56      6.51 o 
  -4   0   3      168.33      206.64      6.78 o 
  -3   0   3      725.61      878.38     22.30 o 
  -2   0   3     1172.61     1206.14     29.46 o 
  -1   0   3      658.14      628.87     15.47 o 
   0   0   3       52.79       48.68      1.72 o 
   1   0   3     1134.57     1052.56     38.00 o 
   2   0   3      675.85      680.32     25.52 o 
   3   0   3      758.20      801.92     30.70 o 
   4   0   3        0.75        0.89      1.03 o 
   5   0   3       12.44        6.65      2.07 o 
   6   0   3       44.75       33.42      4.44 o 
   7   0   3        9.94        6.80      2.96 o 
   8   0   3        9.14       10.94      3.55 o 
  -9   1   3       12.42       11.53      5.62 o 
  -8   1   3      178.43      199.22     15.23 o 
  -7   1   3        8.78        7.84      3.99 o 
  -6   1   3        5.70        8.13      1.59 o 
  -5   1   3      139.66      160.02      5.85 o 
  -4   1   3      136.86      177.45      5.93 o 
  -3   1   3      450.12      503.12     10.64 o 
  -2   1   3      163.09      181.55      5.25 o 
  -1   1   3     7776.58     7712.57    181.57 o 
   0   1   3     9138.71     8863.49    208.16 o 
   1   1   3     4145.25     3889.16    112.67 o 
   2   1   3       13.39       15.38      1.63 o 
   3   1   3     1610.89     1818.64     65.77 o 
   4   1   3      196.79      213.77     10.06 o 
   5   1   3       37.64       30.31      3.40 o 
   6   1   3       37.05       38.30      4.29 o 
  -9   2   3       41.17       31.35      7.54 o 
  -8   2   3       22.13       28.24      6.80 o 
  -7   2   3       72.93       56.19      8.28 o 
  -6   2   3      299.25      337.35     19.23 o 
  -5   2   3       20.43       28.83      5.17 o 
  -4   2   3      108.35      128.28      5.95 o 
  -3   2   3        1.89        1.61      0.98 o 
  -2   2   3      592.58      609.43     23.88 o 
  -1   2   3     5510.15     5421.73    127.96 o 
   0   2   3      334.24      321.43      8.35 o 
   1   2   3       92.85       95.24      3.08 o 
   2   2   3       89.71       86.82      3.92 o 
   3   2   3      360.03      367.00     10.26 o 
   4   2   3      349.35      398.88     16.28 o 
   5   2   3       30.34       26.47      2.81 o 
   6   2   3        5.24        4.29      1.77 o 
   8   2   3        6.48        5.47      2.96 o 
  -9   3   3       12.87        3.25      4.88 o 
  -8   3   3        4.60        3.40      3.84 o 
  -7   3   3        1.79       -0.74      2.96 o 
  -6   3   3        3.25        5.32      3.10 o 
  -5   3   3       13.22       10.94      2.19 o 
  -4   3   3      164.92      179.46     12.28 o 
  -3   3   3      427.97      474.32     19.55 o 
  -2   3   3       26.94       24.15      1.85 o 
  -1   3   3      462.26      431.23     11.56 o 
   0   3   3       62.27       62.35      4.66 o 
   1   3   3        1.71        1.74      0.49 o 
   2   3   3      167.82      136.68      4.33 o 
   3   3   3       82.71       82.05      3.16 o 
   4   3   3       17.95       14.48      4.73 o 
   5   3   3      139.39      134.00      7.54 o 
   6   3   3        4.15        2.37      1.92 o 
   7   3   3       10.52       11.24      3.10 o 
   8   3   3        5.97        0.00      2.37 o 
  -8   4   3       16.31       15.23      5.77 o 
  -7   4   3       26.79       30.16      7.10 o 
  -6   4   3       18.46       16.89      2.95 o 
  -5   4   3       15.35       12.34      2.35 o 
  -4   4   3       97.17      106.24      6.80 o 
  -3   4   3       12.50       17.18      2.08 o 
  -2   4   3      282.44      284.60      8.75 o 
  -1   4   3       22.58       19.85      1.92 o 
   0   4   3      391.71      403.60     10.98 o 
   1   4   3       71.08       73.47      2.87 o 
   2   4   3        2.74        3.81      0.89 o 
   3   4   3       27.30       27.50      2.96 o 
   4   4   3        6.68        5.77      1.77 o 
   5   4   3       94.62      108.39      6.80 o 
   6   4   3       16.36       11.09      2.81 o 
   7   4   3       21.04       15.23      3.55 o 
  -8   5   3       50.54       53.97      9.91 o 
  -7   5   3       27.53       27.94      8.43 o 
  -6   5   3        1.96        3.62      2.13 o 
  -5   5   3       49.37       44.02      3.88 o 
  -4   5   3        2.46        1.43      1.37 o 
  -3   5   3        0.40        0.65      1.09 o 
  -2   5   3       91.61       92.75      4.21 o 
  -1   5   3       54.51       47.21      2.79 o 
   0   5   3      809.67      890.00     22.79 o 
   1   5   3        2.83        1.33      1.03 o 
   2   5   3        7.64       10.94      1.92 o 
   3   5   3        1.46        1.48      1.18 o 
   4   5   3      157.37      209.43     10.21 o 
   5   5   3      139.92      168.15      9.17 o 
   6   5   3        3.49        0.59      1.63 o 
   7   5   3        3.67        3.70      2.22 o 
  -7   6   3        0.43        0.32      2.20 o 
  -6   6   3       12.41        5.84      2.73 o 
  -5   6   3       15.86       13.95      4.66 o 
  -4   6   3        1.01        0.49      1.37 o 
  -3   6   3        0.06        0.07      1.12 o 
  -2   6   3        0.12       -0.21      0.91 o 
  -1   6   3        9.12        7.95      1.70 o 
   0   6   3        1.32        0.74      1.03 o 
   1   6   3       77.77       69.35      4.44 o 
   2   6   3       32.65       31.20      3.11 o 
   3   6   3        5.57        4.14      1.63 o 
   4   6   3      104.45      118.30      7.25 o 
   5   6   3        9.59        9.61      2.66 o 
   6   6   3        0.08        0.00      1.77 o 
  -7   7   3        0.95       -2.43      2.92 o 
  -6   7   3        0.32        3.44      2.51 o 
  -5   7   3        0.42       -0.05      1.99 o 
  -4   7   3        1.74        1.98      1.63 o 
  -3   7   3        8.54        7.61      1.90 o 
  -2   7   3        4.97        2.84      1.48 o 
  -1   7   3       10.57        9.91      2.22 o 
   0   7   3       33.61       35.19      3.55 o 
   1   7   3       16.07       13.01      2.51 o 
   2   7   3       19.89       19.07      2.96 o 
   3   7   3        0.02        1.33      1.48 o 
   4   7   3        0.25       -1.18      1.48 o 
   5   7   3        4.05        5.03      2.07 o 
   6   7   3        0.34       -0.59      2.22 o 
  -6   8   3        4.24        3.72      2.98 o 
  -5   8   3        0.04        1.56      2.27 o 
  -4   8   3        0.00        0.18      1.86 o 
  -3   8   3       93.01      115.05      7.54 o 
  -2   8   3       54.95       51.75      4.58 o 
  -1   8   3       21.27       22.47      3.25 o 
   0   8   3        0.81        0.00      1.48 o 
   1   8   3       30.02       30.01      3.70 o 
   2   8   3        0.51        0.89      1.63 o 
   3   8   3        0.00        0.00      1.63 o 
   4   8   3        3.11        2.37      2.07 o 
   5   8   3       14.00        9.76      3.10 o 
  -4   9   3        0.04        1.92      3.10 o 
  -3   9   3        6.54        7.39      3.10 o 
  -2   9   3       15.66       17.59      3.40 o 
  -1   9   3       59.41       66.69      5.91 o 
   0   9   3       32.90       34.60      4.29 o 
   1   9   3        6.19        4.29      2.07 o 
   2   9   3        2.70        4.14      2.22 o 
   3   9   3       15.00       23.06      3.84 o 
  -2  10   3        1.80        3.84      2.66 o 
  -1  10   3        0.50        4.14      2.37 o 
   0  10   3        0.64        1.03      2.22 o 
   1  10   3        0.19       -1.18      2.22 o 
  -2 -10   4        0.84        1.92      1.77 o 
  -1 -10   4        1.70        0.59      1.92 o 
   0 -10   4        1.66        8.13      2.81 o 
   1 -10   4        0.15        4.44      2.81 o 
  -4  -9   4        2.72       -0.35      1.31 o 
  -3  -9   4        0.00       -0.44      1.20 o 
  -2  -9   4        0.04        1.64      1.41 o 
  -1  -9   4        4.28       -0.15      1.63 o 
   0  -9   4        9.75        7.84      2.37 o 
   1  -9   4        0.37        0.15      1.77 o 
   2  -9   4        3.24        4.73      2.51 o 
   3  -9   4        4.53        1.48      2.66 o 
   4  -9   4        2.27        2.96      3.25 o 
  -5  -8   4        3.70        0.65      1.31 o 
  -4  -8   4        7.10        5.06      1.60 o 
  -3  -8   4        0.28       -0.41      1.09 o 
  -2  -8   4        0.01        0.44      1.09 o 
  -1  -8   4       10.47       11.69      1.78 o 
   0  -8   4       24.17       24.40      3.40 o 
   1  -8   4        3.82        4.14      2.07 o 
   2  -8   4       12.10        7.10      2.37 o 
   3  -8   4        9.93       12.42      3.70 o 
   4  -8   4        1.11        1.91      1.95 o 
   5  -8   4        0.53        3.43      2.40 o 
  -6  -7   4        1.34        0.30      2.22 o 
  -5  -7   4       13.91       10.15      1.74 o 
  -4  -7   4      149.39      153.86      5.85 o 
  -3  -7   4       32.01       32.14      2.55 o 
  -2  -7   4        0.86        1.80      1.06 o 
  -1  -7   4        1.44        0.69      0.82 o 
   0  -7   4       21.07       26.20      2.66 o 
   1  -7   4       61.71       73.79      5.47 o 
   2  -7   4        2.29        2.66      1.41 o 
   3  -7   4       14.72        9.25      2.14 o 
   4  -7   4        0.16       -1.28      1.66 o 
   5  -7   4       12.69       16.05      3.30 o 
   6  -7   4       52.68       66.86      5.85 o 
  -7  -6   4        8.68       13.75      3.40 o 
  -6  -6   4        8.03        8.13      2.51 o 
  -5  -6   4       20.09       22.43      2.27 o 
  -4  -6   4       59.32       48.01      2.91 o 
  -3  -6   4       89.46       87.33      3.85 o 
  -2  -6   4      331.96      363.67     10.30 o 
  -1  -6   4       14.20       10.96      1.46 o 
   0  -6   4      235.59      198.32     19.27 o 
   1  -6   4       54.02       56.23      2.30 o 
   2  -6   4       44.04       37.37      2.91 o 
   3  -6   4       10.29       11.31      2.14 o 
   4  -6   4       55.36       53.41      4.32 o 
   5  -6   4       67.06       59.03      4.86 o 
   6  -6   4       49.54       37.41      5.91 o 
   7  -6   4        5.88        3.25      3.70 o 
  -8  -5   4        4.48        6.65      2.66 o 
  -5  -5   4       51.02       43.62      3.25 o 
  -4  -5   4        0.11       -0.77      0.88 o 
  -3  -5   4      172.95      190.71      6.17 o 
  -2  -5   4      297.15      303.23      8.56 o 
  -1  -5   4       13.38       10.85      1.16 o 
   0  -5   4      214.42      188.96      5.90 o 
   1  -5   4       40.30       40.82      2.20 o 
   2  -5   4        0.63        0.40      0.55 o 
   3  -5   4       88.77       91.25      4.86 o 
   4  -5   4      232.40      250.28      9.57 o 
   5  -5   4      154.68      169.55      7.84 o 
   6  -5   4        0.09        2.37      2.66 o 
   7  -5   4        3.15        2.51      2.96 o 
  -6  -4   4       51.75       45.10      3.55 o 
  -5  -4   4        7.29        8.87      1.63 o 
  -4  -4   4        0.00        0.15      0.74 o 
  -3  -4   4        0.13       -0.35      0.61 o 
  -2  -4   4        0.56        1.04      0.66 o 
  -1  -4   4      636.72      596.76     12.27 o 
   0  -4   4     1805.20     1906.69     37.11 o 
   1  -4   4       28.12       40.01      1.73 o 
   2  -4   4       36.99       38.10      2.66 o 
   3  -4   4       33.55       32.27      2.82 o 
   4  -4   4        1.12        2.04      2.29 o 
   5  -4   4       18.02       11.38      3.25 o 
   6  -4   4       47.62       52.49      6.21 o 
   7  -4   4        0.29        0.15      2.22 o 
   8  -4   4        3.48        1.92      2.81 o 
  -8  -3   4       29.85       37.70      4.73 o 
  -6  -3   4      238.65      292.61     11.83 o 
  -5  -3   4        1.26        1.33      1.18 o 
  -4  -3   4       21.42       23.03      1.43 o 
  -3  -3   4       23.19       21.91      1.25 o 
  -2  -3   4      347.31      399.50     11.47 o 
  -1  -3   4       35.82       30.92      1.56 o 
   0  -3   4     2225.39     2335.96     44.90 o 
   1  -3   4      862.27      865.06     17.45 o 
   2  -3   4      253.21      259.12      8.21 o 
   3  -3   4        4.32        3.02      1.33 o 
   4  -3   4       22.88       21.59      3.55 o 
   5  -3   4       96.20       85.18      6.95 o 
   6  -3   4        0.14       -1.03      1.63 o 
   7  -3   4        0.49       -0.74      2.22 o 
   8  -3   4        0.57        0.44      2.66 o 
  -9  -2   4       23.69       26.32      4.14 o 
  -8  -2   4       24.30       27.35      3.99 o 
  -7  -2   4      483.71      516.84     20.57 o 
  -6  -2   4       22.98       25.00      1.96 o 
  -5  -2   4       42.42       41.08      2.15 o 
  -4  -2   4      158.64      185.89      4.82 o 
  -3  -2   4     1709.93     1977.56     38.30 o 
  -2  -2   4      417.28      440.21      9.13 o 
  -1  -2   4       20.64       15.04      0.82 o 
   0  -2   4       62.74       63.48      1.90 o 
   1  -2   4      175.04      161.74      3.98 o 
   2  -2   4       30.81       32.54      2.13 o 
   3  -2   4      162.53      168.05      8.88 o 
   4  -2   4        0.16        0.89      1.18 o 
   5  -2   4      120.34      130.88      8.58 o 
   6  -2   4       46.79       43.47      5.32 o 
   7  -2   4       20.69       17.89      4.14 o 
   8  -2   4       12.00       11.83      3.84 o 
  -8  -1   4       27.18       39.34      6.14 o 
  -7  -1   4      216.82      245.64      9.17 o 
  -6  -1   4       35.32       35.99      3.02 o 
  -5  -1   4       25.02       24.73      2.37 o 
  -4  -1   4       17.09       14.40      3.47 o 
  -3  -1   4       83.48       75.27      2.90 o 
  -2  -1   4      422.73      430.69     14.30 o 
  -1  -1   4      825.59      818.24     16.00 o 
   0  -1   4        0.37        0.22      0.37 o 
   1  -1   4       11.90        8.58      1.33 o 
   2  -1   4      225.05      188.40      8.58 o 
   3  -1   4        1.18        2.07      0.89 o 
   4  -1   4        5.88        5.32      1.63 o 
   5  -1   4        1.27       -0.59      1.18 o 
   6  -1   4       22.94       19.37      3.55 o 
   7  -1   4       19.15       16.71      3.84 o 
   8  -1   4        5.45        4.44      2.66 o 
  -9   0   4        2.24        0.30      3.99 o 
  -8   0   4       24.20       26.61      6.65 o 
  -7   0   4      263.71      332.53     11.11 o 
  -6   0   4       43.16       41.17      3.04 o 
  -5   0   4       86.56      106.29      6.95 o 
  -4   0   4      334.28      390.96     11.27 o 
  -3   0   4       45.81       42.11      2.24 o 
  -2   0   4      138.73      132.41      4.16 o 
  -1   0   4      383.86      338.51     11.71 o 
   0   0   4     1393.76     1327.59     31.94 o 
   1   0   4       61.59       60.93      3.25 o 
   2   0   4        6.49        5.47      1.18 o 
   3   0   4      107.28       96.58      5.47 o 
   4   0   4      379.71      402.77     17.32 o 
   5   0   4       34.54       24.25      3.25 o 
   6   0   4       27.94       16.71      3.10 o 
   7   0   4       44.35       24.99      3.99 o 
   8   0   4        0.89       -1.18      2.07 o 
  -9   1   4        3.81        0.30      4.44 o 
  -8   1   4        2.87        1.03      3.70 o 
  -7   1   4        0.29       -3.55      2.37 o 
  -6   1   4       73.79       86.89      4.18 o 
  -5   1   4        1.78        4.22      1.18 o 
  -4   1   4       39.57       45.25      2.38 o 
  -3   1   4       83.30       95.51      2.78 o 
  -2   1   4      909.38      880.44     17.34 o 
  -1   1   4     2846.77     2871.20     64.53 o 
   0   1   4     2330.86     2354.18     55.97 o 
   1   1   4       35.27       37.46      1.72 o 
   2   1   4        0.02       -0.67      0.44 o 
   3   1   4      103.94      119.21      6.06 o 
   4   1   4        0.34       -0.89      0.74 o 
   5   1   4       39.89       34.45      3.55 o 
   7   1   4       21.92       12.42      3.10 o 
  -9   2   4        8.46       11.83      5.32 o 
  -8   2   4       19.46       19.22      6.06 o 
  -7   2   4       36.60       28.98      6.21 o 
  -6   2   4        0.22        1.48      2.51 o 
  -5   2   4        1.43        3.40      2.51 o 
  -4   2   4       64.74       54.14      2.44 o 
  -3   2   4      123.97      113.02      3.11 o 
  -2   2   4     1283.52     1312.80     32.16 o 
  -1   2   4     1130.25     1130.99     27.67 o 
   0   2   4     2953.63     2977.72     70.73 o 
   1   2   4      666.10      611.68     15.53 o 
   2   2   4       52.08       53.48      2.34 o 
   3   2   4       83.67       81.78      3.37 o 
   4   2   4        7.80        8.92      2.07 o 
   5   2   4        0.35        1.18      1.33 o 
   6   2   4      124.17      128.07      7.84 o 
   7   2   4        4.88        6.95      3.10 o 
   8   2   4        1.34        2.81      2.66 o 
  -9   3   4        0.00        0.74      4.29 o 
  -8   3   4       21.16       35.78      7.84 o 
  -7   3   4       23.03       17.74      5.32 o 
  -6   3   4       19.64       16.41      5.03 o 
  -5   3   4        0.10        1.43      1.41 o 
  -4   3   4      145.81      173.47      6.70 o 
  -3   3   4       13.88       15.37      2.00 o 
  -2   3   4       51.50       56.67      2.73 o 
  -1   3   4       44.07       43.60      3.48 o 
   0   3   4      115.23       99.69      3.49 o 
   1   3   4      736.15      741.43     18.71 o 
   2   3   4      860.57      835.91     21.04 o 
   3   3   4      142.83      154.42      5.16 o 
   4   3   4       35.40       29.27      2.44 o 
   5   3   4       28.67       28.98      3.70 o 
   6   3   4        6.84        5.32      2.22 o 
   7   3   4        6.85        2.51      2.37 o 
   8   3   4       22.72       23.66      4.44 o 
  -8   4   4        2.47        2.37      4.29 o 
  -7   4   4       42.67       31.79      7.10 o 
  -6   4   4       44.37       38.69      5.25 o 
  -5   4   4       47.38       43.13      3.72 o 
  -4   4   4       77.46       77.73      4.43 o 
  -3   4   4        0.75        0.41      0.89 o 
  -2   4   4       45.13       45.48      3.33 o 
  -1   4   4      220.48      233.32      7.21 o 
   0   4   4      109.15      112.96     14.05 o 
   1   4   4       26.76       28.14      1.77 o 
   2   4   4        3.96        3.55      2.22 o 
   3   4   4       42.56       44.51      3.84 o 
   4   4   4        6.89        6.51      1.92 o 
   5   4   4        4.77        2.51      1.77 o 
   6   4   4        0.61        0.00      1.48 o 
   7   4   4        0.82        0.30      1.92 o 
  -8   5   4        4.02        2.66      4.73 o 
  -7   5   4       13.74       12.50      3.22 o 
  -6   5   4       47.55       49.13      4.56 o 
  -5   5   4       15.85       21.81      3.10 o 
  -4   5   4       37.85       41.14      6.14 o 
  -3   5   4       34.51       39.00      3.00 o 
  -2   5   4        4.89        2.71      1.06 o 
  -1   5   4       95.81       93.08      4.01 o 
   0   5   4       35.07       34.74      2.34 o 
   1   5   4       12.99       11.26      2.66 o 
   2   5   4       79.68       78.23      4.88 o 
   3   5   4       41.25       44.95      3.99 o 
   4   5   4       77.91       76.75      5.47 o 
   5   5   4       10.20       10.05      2.66 o 
   6   5   4        3.15        3.25      1.92 o 
   7   5   4        0.56       -0.15      2.07 o 
  -7   6   4       19.16       17.14      5.99 o 
  -6   6   4       36.62       38.76      4.40 o 
  -5   6   4        8.79        8.28      2.37 o 
  -4   6   4        0.02       -0.53      1.25 o 
  -3   6   4        1.13        2.43      2.59 o 
  -2   6   4       42.66       49.78      6.80 o 
  -1   6   4        2.72        2.81      1.55 o 
   0   6   4       22.27       21.88      2.66 o 
   1   6   4       13.65       14.79      2.37 o 
   2   6   4        7.26        7.10      1.92 o 
   3   6   4      142.97      181.61      9.17 o 
   4   6   4       64.59       84.43      5.91 o 
   5   6   4       17.72       22.18      3.70 o 
   6   6   4        0.76        1.63      2.07 o 
  -7   7   4       32.81       33.46      4.90 o 
  -6   7   4        5.71        2.10      2.43 o 
  -5   7   4        0.02        0.57      1.95 o 
  -4   7   4        1.87        0.42      1.42 o 
  -3   7   4        0.51        2.13      1.48 o 
  -2   7   4       60.29       69.35      7.10 o 
  -1   7   4        8.81        7.10      1.92 o 
   0   7   4       27.43       24.10      3.10 o 
   1   7   4       18.96       22.03      3.10 o 
   2   7   4        8.83        5.47      2.07 o 
   3   7   4       12.45       10.20      2.66 o 
   4   7   4      127.11      141.67      8.28 o 
   5   7   4       11.59       15.08      3.55 o 
  -6   8   4        0.36        2.68      2.84 o 
  -5   8   4        7.06        7.73      2.84 o 
  -4   8   4        2.94        2.25      2.01 o 
  -3   8   4        2.53        2.37      1.92 o 
  -2   8   4        0.18       -0.30      1.48 o 
  -1   8   4       26.89       34.30      3.84 o 
   0   8   4        0.06       -0.30      1.48 o 
   1   8   4       10.55        9.46      2.51 o 
   2   8   4        5.45        3.55      2.07 o 
   3   8   4        4.57        6.21      2.66 o 
   4   8   4        1.69       -0.59      1.77 o 
  -4   9   4        2.54        2.66      3.10 o 
  -3   9   4        9.59       11.98      3.40 o 
  -2   9   4        0.00        1.33      1.77 o 
  -1   9   4        0.56       -0.44      1.77 o 
   0   9   4        0.42        1.77      2.07 o 
   1   9   4        1.35       -0.44      1.92 o 
   2   9   4        6.97        3.84      2.37 o 
   3   9   4        0.14        0.59      2.22 o 
  -1  10   4       12.72       13.31      3.55 o 
   0  10   4        0.77        0.30      2.07 o 
  -1 -10   5       11.84       25.28      4.14 o 
   0 -10   5        2.80       -0.89      2.37 o 
   1 -10   5        6.55       12.57      3.70 o 
  -4  -9   5        0.23       -0.74      2.22 o 
  -3  -9   5        0.70       -0.43      1.39 o 
  -2  -9   5        0.30        1.55      1.36 o 
  -1  -9   5        1.20       -1.33      1.63 o 
   0  -9   5        0.11        0.00      2.07 o 
   1  -9   5        3.00        4.14      2.37 o 
   2  -9   5        9.12        8.13      3.25 o 
   3  -9   5        0.39        1.18      2.96 o 
  -5  -8   5        2.72        2.07      2.22 o 
  -4  -8   5       15.75       12.56      2.17 o 
  -3  -8   5        0.03       -0.64      1.03 o 
  -2  -8   5        5.41        4.23      1.48 o 
  -1  -8   5        4.05        2.04      1.14 o 
   0  -8   5       22.76       18.93      3.25 o 
   1  -8   5        2.46        1.77      1.77 o 
   2  -8   5        6.06        9.17      3.25 o 
   3  -8   5        0.86        0.59      2.66 o 
   4  -8   5        3.16        4.92      3.62 o 
   5  -8   5        2.76       -1.60      2.13 o 
  -6  -7   5        4.99       11.83      3.25 o 
  -5  -7   5        2.40        1.92      1.92 o 
  -4  -7   5        7.84        6.05      1.77 o 
  -3  -7   5        0.16       -0.68      0.96 o 
  -2  -7   5        4.54        5.15      2.88 o 
  -1  -7   5       12.28        9.19      1.46 o 
   0  -7   5      191.83      211.67      6.82 o 
   1  -7   5       62.22       56.93      5.18 o 
   2  -7   5        1.44        0.28      1.24 o 
   3  -7   5        4.73        3.39      1.77 o 
   4  -7   5       28.05       30.69      3.69 o 
   5  -7   5       35.89       38.50      4.66 o 
   6  -7   5        3.81        3.05      2.21 o 
  -7  -6   5        3.90        3.55      2.37 o 
  -6  -6   5        0.24        1.48      1.77 o 
  -5  -6   5       92.42       83.55      6.21 o 
  -4  -6   5      156.75      152.56     11.91 o 
  -3  -6   5       77.30       84.21      5.03 o 
  -2  -6   5       10.68       16.75      1.92 o 
  -1  -6   5       21.13       15.07      1.92 o 
   0  -6   5      369.76      400.79     10.96 o 
   1  -6   5       57.46       62.32      2.54 o 
   2  -6   5       10.07        7.27      3.03 o 
   3  -6   5       24.57       20.05      2.81 o 
   4  -6   5       19.21       19.90      2.95 o 
   5  -6   5       26.19       22.54      3.45 o 
   6  -6   5        1.44        3.55      2.96 o 
  -8  -5   5        0.00        2.96      2.37 o 
  -7  -5   5       49.69       55.30      5.62 o 
  -6  -5   5       67.40       70.38      5.91 o 
  -5  -5   5       16.75        8.43      2.51 o 
  -4  -5   5       69.57       72.73      4.95 o 
  -3  -5   5      192.40      217.86     11.02 o 
  -2  -5   5       50.10       53.30      2.59 o 
  -1  -5   5      241.47      234.38     15.37 o 
   0  -5   5       29.93       40.26      1.83 o 
   1  -5   5        0.75        1.55      0.69 o 
   2  -5   5        9.43        7.03      1.65 o 
   3  -5   5       27.40       22.00      2.69 o 
   4  -5   5       92.30      102.86      5.92 o 
   5  -5   5       26.15       13.75      3.55 o 
   6  -5   5        5.40        6.95      3.25 o 
   7  -5   5        3.54        0.89      2.51 o 
  -8  -4   5       12.10        6.95      2.66 o 
  -7  -4   5       51.86       52.05      5.32 o 
  -6  -4   5       30.43       44.95      4.58 o 
  -5  -4   5        0.33        1.33      1.48 o 
  -4  -4   5        6.10        8.14      1.23 o 
  -3  -4   5       41.76       49.63      2.06 o 
  -2  -4   5        6.56        4.22      0.67 o 
  -1  -4   5      123.72      105.19      3.38 o 
   0  -4   5       67.15       54.71      2.03 o 
   1  -4   5       36.43       36.17      1.73 o 
   2  -4   5       40.66       41.20      3.18 o 
   3  -4   5        8.83        7.22      3.99 o 
   4  -4   5      118.63      128.96      8.43 o 
   5  -4   5        2.90        2.66      2.22 o 
   6  -4   5        0.58        1.92      2.22 o 
   7  -4   5        8.35        7.54      3.25 o 
  -8  -3   5        7.27        5.62      2.51 o 
  -7  -3   5      228.70      231.49     11.54 o 
  -6  -3   5      156.14      135.62      7.84 o 
  -5  -3   5        4.46        4.13      1.39 o 
  -4  -3   5        0.53        0.74      0.73 o 
  -3  -3   5      195.14      206.25     12.06 o 
  -2  -3   5      237.08      253.93      5.75 o 
  -1  -3   5      357.44      376.19      8.10 o 
   0  -3   5      381.68      441.95      9.44 o 
   1  -3   5      156.77      180.19      4.63 o 
   2  -3   5       63.83       67.18      3.39 o 
   3  -3   5      229.04      229.47     11.39 o 
   4  -3   5        6.28        6.51      2.22 o 
   5  -3   5       51.38       36.23      4.58 o 
   6  -3   5       13.26       15.97      3.55 o 
   8  -3   5        1.87        3.55      2.66 o 
  -8  -2   5       52.28       62.40      5.47 o 
  -7  -2   5       31.23       32.97      3.99 o 
  -6  -2   5        6.62        5.90      1.67 o 
  -5  -2   5       46.30       41.45      2.08 o 
  -4  -2   5       50.99       64.97      2.30 o 
  -3  -2   5      875.15      933.06     18.71 o 
  -2  -2   5      115.16      110.38      2.85 o 
  -1  -2   5        7.55        7.81      0.68 o 
   0  -2   5       76.36       70.50      2.16 o 
   1  -2   5      109.93      102.10      2.96 o 
   2  -2   5      164.73      181.81      8.88 o 
   3  -2   5      385.17      340.47     15.10 o 
   4  -2   5        8.48        7.54      2.22 o 
   5  -2   5       49.80       41.25      4.58 o 
   6  -2   5        0.02        0.15      1.48 o 
   7  -2   5        0.18       -0.15      1.92 o 
   8  -2   5        6.44        7.24      3.40 o 
  -8  -1   5       63.43       67.91      4.66 o 
  -7  -1   5      114.57      126.16      5.99 o 
  -6  -1   5       19.85       25.68      2.60 o 
  -5  -1   5        5.98        7.33      1.52 o 
  -4  -1   5       60.39       71.88      6.14 o 
  -3  -1   5      382.51      418.97      8.86 o 
  -2  -1   5        1.67        1.69      0.89 o 
  -1  -1   5       32.31       15.27      4.21 o 
   0  -1   5      197.32      161.97      6.88 o 
   1  -1   5       19.29       14.05      1.63 o 
   2  -1   5      121.39      110.05      5.92 o 
   3  -1   5      655.27      722.36     28.30 o 
   4  -1   5       28.11       11.68      2.07 o 
   5  -1   5       38.07       34.16      4.14 o 
   6  -1   5        2.95       -0.59      1.48 o 
   7  -1   5        8.26        1.77      2.07 o 
  -9   0   5       15.01       14.05      6.36 o 
  -8   0   5        0.01       -2.07      3.10 o 
  -7   0   5       54.23       57.12      3.78 o 
  -6   0   5       14.72       21.96      2.30 o 
  -5   0   5      127.37      130.92      5.25 o 
  -4   0   5       71.60       85.96      3.69 o 
  -3   0   5      228.79      237.73      7.22 o 
  -2   0   5      257.97      260.61     10.44 o 
  -1   0   5      830.23      713.42     14.08 o 
   0   0   5     2005.97     1808.24     64.99 o 
   1   0   5       35.99       38.15      2.66 o 
   2   0   5      338.13      319.04     13.18 o 
   3   0   5      360.20      352.60     14.80 o 
   4   0   5        3.11        1.03      1.03 o 
   5   0   5      163.96      173.79      9.47 o 
   6   0   5       12.74        6.65      2.37 o 
   7   0   5        2.79        2.81      2.07 o 
   8   0   5        0.76        1.03      2.22 o 
  -9   1   5        3.38        3.84      4.73 o 
  -8   1   5       11.56       10.65      4.73 o 
  -7   1   5       71.04       64.03      8.13 o 
  -6   1   5       84.36       78.52      6.65 o 
  -5   1   5      239.43      240.34      8.66 o 
  -4   1   5      450.58      545.13     14.90 o 
  -3   1   5       36.35       35.12      3.08 o 
  -2   1   5      246.75      219.39      4.90 o 
  -1   1   5       52.78       47.22      1.83 o 
   0   1   5       74.96       73.09      2.59 o 
   1   1   5      750.14      734.14     18.55 o 
   2   1   5      925.14      755.84     28.34 o 
   3   1   5       49.95       55.16      3.84 o 
   4   1   5        5.81        6.21      1.77 o 
   5   1   5      110.83      137.39      7.99 o 
   6   1   5        7.83        4.44      2.22 o 
   7   1   5        1.83        1.92      2.22 o 
  -9   2   5       16.72       17.59      6.51 o 
  -8   2   5        3.53        1.03      3.40 o 
  -7   2   5       29.08       27.35      6.36 o 
  -6   2   5       49.14       49.83      7.25 o 
  -5   2   5       67.23       51.76      6.65 o 
  -4   2   5       94.43      108.96      4.03 o 
  -3   2   5       59.27       64.05      2.68 o 
  -2   2   5       19.81       17.00      2.81 o 
  -1   2   5      138.09      137.22      4.30 o 
   0   2   5      234.35      237.13      6.66 o 
   1   2   5      727.73      702.77     17.83 o 
   2   2   5      317.45      314.44      8.89 o 
   3   2   5       66.69       64.44      3.01 o 
   4   2   5        0.36        0.33      0.82 o 
   5   2   5        0.60        0.59      1.33 o 
   6   2   5        6.48        3.99      2.22 o 
   7   2   5       14.38       14.19      3.40 o 
   8   2   5        0.07        0.15      2.22 o 
  -9   3   5       13.28        8.28      5.62 o 
  -8   3   5        6.32        1.18      4.14 o 
  -7   3   5        3.63        0.44      2.66 o 
  -6   3   5        7.82        2.51      3.10 o 
  -5   3   5        1.48       -0.25      1.30 o 
  -4   3   5       24.53       25.20      3.84 o 
  -3   3   5      416.50      466.84     13.30 o 
  -2   3   5     1389.09     1455.24     35.98 o 
  -1   3   5      117.05      122.15      4.26 o 
   0   3   5      274.21      287.87      8.11 o 
   1   3   5      133.83      140.42      4.65 o 
   2   3   5       92.19       99.34      3.76 o 
   3   3   5        1.15        0.47      0.74 o 
   4   3   5       27.10       28.48      2.13 o 
   5   3   5        5.27        1.18      1.63 o 
   6   3   5       32.19       28.39      4.14 o 
   7   3   5       18.43       20.26      3.84 o 
  -8   4   5        2.21        1.92      4.44 o 
  -7   4   5        1.83       -1.03      3.10 o 
  -6   4   5        0.71        2.02      1.91 o 
  -5   4   5        1.29        0.87      1.37 o 
  -4   4   5        6.32        3.43      3.40 o 
  -3   4   5       72.45       73.12      4.44 o 
  -2   4   5        2.16        1.00      0.74 o 
  -1   4   5      181.64      163.13      5.51 o 
   0   4   5        2.75        2.35      0.85 o 
   1   4   5        7.00        7.02      1.15 o 
   2   4   5       96.40      110.87      4.18 o 
   3   4   5        9.31       13.60      2.37 o 
   4   4   5      163.28      185.47      9.32 o 
   5   4   5       37.05       43.77      4.58 o 
   6   4   5        2.49        1.63      1.92 o 
   7   4   5        0.30        2.22      2.07 o 
  -8   5   5        7.04        8.72      5.47 o 
  -7   5   5       10.57        6.80      4.14 o 
  -6   5   5        0.80       -0.56      1.85 o 
  -5   5   5        4.04        0.59      1.53 o 
  -4   5   5        9.41        8.99      2.08 o 
  -3   5   5       26.43       28.97      2.55 o 
  -2   5   5        3.43        1.68      0.93 o 
  -1   5   5        0.07        1.25      0.89 o 
   0   5   5       11.01       11.91      1.56 o 
   1   5   5        0.03        0.10      0.82 o 
   2   5   5        1.32        1.18      1.33 o 
   3   5   5        0.84        2.81      1.48 o 
   4   5   5       36.45       30.75      3.70 o 
   5   5   5       73.56       78.81      6.21 o 
   6   5   5        4.94       10.79      2.81 o 
  -7   6   5        3.01        5.17      4.44 o 
  -6   6   5       30.73       30.03      3.99 o 
  -5   6   5        3.32        5.50      2.05 o 
  -4   6   5        2.44        2.89      1.70 o 
  -3   6   5      190.18      193.23      7.84 o 
  -2   6   5        0.28        1.63      1.16 o 
  -1   6   5       16.89       20.23      2.21 o 
   0   6   5        0.00        0.89      1.18 o 
   1   6   5        2.03        2.51      1.33 o 
   2   6   5       23.91       21.73      3.10 o 
   3   6   5       29.11       25.28      3.55 o 
   4   6   5       27.71       37.41      4.29 o 
   5   6   5       22.82       24.54      3.84 o 
   6   6   5        0.04        0.15      1.92 o 
  -6   7   5        0.63        0.90      2.38 o 
  -5   7   5       34.14       40.04      4.29 o 
  -4   7   5       10.50        9.18      3.84 o 
  -3   7   5      132.63      142.90      6.36 o 
  -2   7   5        0.08       -0.70      2.00 o 
  -1   7   5       51.91       58.55      4.58 o 
   0   7   5       27.85       37.11      3.70 o 
   1   7   5       14.12       14.34      2.66 o 
   2   7   5        0.43        0.74      1.48 o 
   3   7   5      208.37      247.60     11.98 o 
   4   7   5       32.82       36.82      4.58 o 
   5   7   5        5.60        5.03      2.81 o 
  -5   8   5        1.65       -0.15      2.13 o 
  -4   8   5        7.35        5.17      2.37 o 
  -3   8   5       52.52       43.77      4.58 o 
  -2   8   5       13.47       10.35      2.51 o 
  -1   8   5        0.23       -0.59      1.33 o 
   0   8   5        4.53        5.91      2.22 o 
   1   8   5        0.13        0.59      1.77 o 
   2   8   5        0.00        2.22      2.07 o 
   3   8   5       17.40       19.37      3.70 o 
   4   8   5        1.72        1.18      2.07 o 
  -4   9   5        8.65        2.81      2.66 o 
  -3   9   5        0.03        0.00      2.07 o 
  -2   9   5        2.43        2.96      2.22 o 
  -1   9   5       17.90       14.79      3.25 o 
   0   9   5       28.38       33.27      4.29 o 
   1   9   5        0.53        1.92      2.22 o 
   2   9   5       10.07       13.75      3.25 o 
  -4  -9   6        0.76        0.30      2.37 o 
  -3  -9   6        6.76        7.98      2.96 o 
  -2  -9   6        1.76        1.39      1.35 o 
  -1  -9   6        0.01       -0.15      1.77 o 
   0  -9   6        2.77        4.14      2.51 o 
   1  -9   6        6.12        5.32      2.66 o 
   2  -9   6        0.01       -1.33      2.22 o 
   3  -9   6        0.23       -0.74      2.51 o 
  -5  -8   6        0.83       -0.44      2.07 o 
  -4  -8   6        0.04        0.30      1.92 o 
  -3  -8   6        5.25        2.81      2.22 o 
  -2  -8   6        1.22        0.37      1.26 o 
  -1  -8   6        3.10        3.59      1.30 o 
   0  -8   6        4.80        5.32      2.37 o 
   1  -8   6        0.27        2.07      2.07 o 
   2  -8   6        7.38        4.29      2.66 o 
   3  -8   6        2.04        0.15      2.66 o 
   4  -8   6        4.45        6.12      2.48 o 
  -6  -7   6        4.97        3.10      2.51 o 
  -5  -7   6        0.14        1.03      1.92 o 
  -4  -7   6        0.36        1.92      1.92 o 
  -3  -7   6        2.54        1.90      1.20 o 
  -2  -7   6       30.70       28.11      2.59 o 
  -1  -7   6       90.87       88.97      3.92 o 
   0  -7   6       69.95       68.46      3.41 o 
   1  -7   6      130.97      146.56      8.87 o 
   2  -7   6       20.01       19.74      2.61 o 
   3  -7   6        0.52        1.49      1.66 o 
   4  -7   6        0.18        1.16      1.83 o 
   5  -7   6        1.31        1.86      1.97 o 
  -7  -6   6        2.23        3.10      2.51 o 
  -6  -6   6        0.43       -1.18      1.77 o 
  -5  -6   6        7.59       12.27      2.96 o 
  -4  -6   6        1.25        0.74      1.63 o 
  -3  -6   6        8.40        6.57      2.29 o 
  -2  -6   6       24.49       21.97      2.29 o 
  -1  -6   6      283.09      277.37     13.39 o 
   0  -6   6        8.18        7.28      1.06 o 
   1  -6   6       20.80       19.84      1.58 o 
   2  -6   6        5.04        5.33      1.66 o 
   3  -6   6       53.12       58.47      4.21 o 
   4  -6   6        8.52        3.09      1.74 o 
   5  -6   6        1.29        0.30      2.07 o 
   6  -6   6        7.81        9.17      3.70 o 
  -7  -5   6        2.44        3.40      2.22 o 
  -6  -5   6        5.57        5.32      2.37 o 
  -5  -5   6        3.14        5.91      2.22 o 
  -4  -5   6      232.68      255.03     11.98 o 
  -3  -5   6      137.11      123.66      4.51 o 
  -2  -5   6      140.58      145.69      4.89 o 
  -1  -5   6        5.18        6.06      0.93 o 
   0  -5   6      161.28      174.01      4.73 o 
   1  -5   6        9.19       12.43      1.74 o 
   2  -5   6       47.89       56.27      2.48 o 
   3  -5   6       50.91       48.26      3.70 o 
   4  -5   6      127.76      150.35      7.09 o 
   6  -5   6        1.79        0.44      2.37 o 
  -8  -4   6        0.26       -1.92      1.77 o 
  -7  -4   6       82.90       71.72      6.21 o 
  -6  -4   6        3.65        3.10      2.07 o 
  -5  -4   6        4.49        4.73      2.07 o 
  -4  -4   6       11.09        9.02      2.22 o 
  -3  -4   6       98.05      107.25      3.84 o 
  -2  -4   6       60.10       52.92      1.95 o 
  -1  -4   6      213.58      215.84      5.32 o 
   0  -4   6        6.36        4.36      0.82 o 
   1  -4   6        8.77        6.87      0.95 o 
   2  -4   6        3.46        5.77      0.91 o 
   3  -4   6        6.94       10.74      1.98 o 
   4  -4   6       10.22       11.83      2.81 o 
   5  -4   6        4.39        2.81      2.07 o 
   7  -4   6        3.41        2.07      2.37 o 
  -8  -3   6        4.68        3.55      2.51 o 
  -7  -3   6       34.77       32.68      4.14 o 
  -6  -3   6       44.27       44.36      4.44 o 
  -5  -3   6        2.38        4.60      3.25 o 
  -4  -3   6        0.01        1.15      2.29 o 
  -3  -3   6       55.31       47.76      2.82 o 
  -2  -3   6      164.30      174.12      4.32 o 
  -1  -3   6      224.15      258.12      5.97 o 
   0  -3   6       47.41       42.32      1.75 o 
   1  -3   6        0.06        0.40      0.45 o 
   2  -3   6      139.70      134.63      5.38 o 
   3  -3   6       37.61       40.51      4.14 o 
   4  -3   6       37.40       32.97      3.99 o 
   5  -3   6       35.88       28.09      3.84 o 
   6  -3   6       15.72        6.95      2.51 o 
   7  -3   6        6.26        4.14      2.66 o 
  -8  -2   6        0.42        1.48      2.07 o 
  -7  -2   6       14.13       15.23      2.96 o 
  -6  -2   6        2.17        1.15      1.55 o 
  -5  -2   6        5.02        3.45      2.22 o 
  -4  -2   6      311.34      333.10     14.58 o 
  -3  -2   6        1.51        0.16      0.84 o 
  -2  -2   6        1.38        0.73      0.42 o 
  -1  -2   6      118.54      128.27      3.35 o 
   0  -2   6      189.05      192.55      4.68 o 
   1  -2   6       14.82       13.00      1.20 o 
   3  -2   6        3.60        7.39      2.07 o 
   4  -2   6       29.82       32.23      3.84 o 
   5  -2   6        1.54        1.48      1.63 o 
   6  -2   6       20.00        2.81      1.63 o 
   7  -2   6        2.36        1.18      1.63 o 
  -8  -1   6       19.64       20.58      4.66 o 
  -7  -1   6      102.07      115.95      7.02 o 
  -6  -1   6        2.95        2.27      1.21 o 
  -5  -1   6       10.42        9.60      1.72 o 
  -4  -1   6        9.05        8.14      1.45 o 
  -3  -1   6      206.83      261.06      8.95 o 
  -2  -1   6      290.26      259.07      7.40 o 
  -1  -1   6       15.65       14.02      1.14 o 
   0  -1   6       38.43       40.09      1.87 o 
   1  -1   6      170.95      152.98      7.25 o 
   2  -1   6        0.27        0.59      0.89 o 
   3  -1   6       37.70       39.04      3.55 o 
   4  -1   6      118.22      131.18      7.99 o 
   5  -1   6      167.20      193.31     10.80 o 
   6  -1   6      141.45      152.33      9.61 o 
   7  -1   6        1.46        1.92      2.07 o 
  -9   0   6       29.12       34.45      7.54 o 
  -8   0   6       13.07       14.93      5.03 o 
  -7   0   6       18.70       20.35      2.48 o 
  -6   0   6        0.40        0.89      1.18 o 
  -5   0   6       24.52       21.29      2.09 o 
  -4   0   6        6.80        5.39      1.33 o 
  -3   0   6      181.17      169.36      5.65 o 
  -2   0   6      461.88      399.96     10.80 o 
  -1   0   6        0.73        0.31      0.32 o 
   0   0   6       91.49       82.97      4.59 o 
   1   0   6       23.81       19.67      2.07 o 
   2   0   6       65.00       59.45      3.84 o 
   3   0   6      139.61      143.62      7.54 o 
   4   0   6       18.86       19.96      2.96 o 
   5   0   6       11.09        9.17      2.51 o 
   6   0   6       39.64       27.21      4.14 o 
   7   0   6        6.03        1.63      2.22 o 
  -9   1   6        3.63        2.51      4.29 o 
  -8   1   6       10.58       11.53      5.03 o 
  -7   1   6       27.84       20.26      5.47 o 
  -6   1   6        4.90        4.73      2.96 o 
  -5   1   6      176.88      205.66      7.05 o 
  -4   1   6        3.68        3.93      0.94 o 
  -3   1   6       29.43       35.70      2.25 o 
  -2   1   6      501.51      449.88     19.42 o 
  -1   1   6      190.38       87.00      3.70 o 
   0   1   6       22.21       17.10      1.28 o 
   1   1   6       35.96       36.17      2.44 o 
   2   1   6       42.89       38.74      2.81 o 
   3   1   6        6.80        2.51      1.03 o 
   4   1   6       38.04       36.67      3.55 o 
   6   1   6       22.92       21.73      3.70 o 
   7   1   6        0.39        1.92      2.07 o 
  -9   2   6       12.69       10.05      5.47 o 
  -8   2   6       17.27       15.23      5.62 o 
  -7   2   6       89.76       86.36      9.76 o 
  -6   2   6       36.01       30.02      5.91 o 
  -5   2   6        0.00        3.25      2.66 o 
  -4   2   6        4.86        5.05      1.70 o 
  -3   2   6      115.97      121.45      3.37 o 
  -2   2   6      164.74      176.59      5.45 o 
  -1   2   6     1771.79     1803.23     65.95 o 
   0   2   6        7.02       10.86      3.18 o 
   1   2   6       40.10       39.76      2.14 o 
   2   2   6      230.30      225.81      7.01 o 
   3   2   6       37.52       41.58      2.45 o 
   4   2   6       59.87       62.23      5.10 o 
   5   2   6       57.70       63.91      3.66 o 
   6   2   6       17.88       15.19      2.38 o 
   7   2   6        2.28        4.88      2.81 o 
  -8   3   6        0.90        0.74      3.84 o 
  -7   3   6        6.05        3.55      4.14 o 
  -6   3   6      359.94      333.67     19.83 o 
  -5   3   6      137.98      143.76     11.09 o 
  -4   3   6        3.31        3.82      1.27 o 
  -3   3   6      230.98      244.94      7.80 o 
  -2   3   6      982.94     1034.56     26.20 o 
  -1   3   6      827.19      851.75     21.61 o 
   0   3   6      299.58      298.38     33.30 o 
   1   3   6      574.70      584.81     15.40 o 
   2   3   6       11.89       14.43      2.88 o 
   3   3   6       14.73       14.49      3.47 o 
   4   3   6        7.87        9.31      2.37 o 
   5   3   6       14.52       13.16      2.96 o 
   6   3   6        3.83        1.48      1.92 o 
   7   3   6        1.30        0.59      2.37 o 
  -8   4   6        0.08       -3.55      3.99 o 
  -7   4   6       26.42       41.10      7.84 o 
  -6   4   6       17.12       11.09      4.29 o 
  -5   4   6        2.01        2.15      1.45 o 
  -4   4   6        0.82        0.63      1.63 o 
  -3   4   6       16.77       15.06      1.73 o 
  -2   4   6      233.76      254.26      7.98 o 
  -1   4   6       18.65       15.49      5.17 o 
   0   4   6       15.29       17.56      1.63 o 
   1   4   6        3.95        3.30      1.09 o 
   2   4   6       76.92       89.53      3.76 o 
   3   4   6      538.86      592.34     22.36 o 
   4   4   6       18.79       12.27      2.66 o 
   5   4   6        4.55        4.44      2.22 o 
   6   4   6        0.16        0.00      1.77 o 
   7   4   6        9.89       10.79      3.10 o 
  -8   5   6        2.70        0.30      4.14 o 
  -7   5   6       25.97       23.06      6.65 o 
  -6   5   6        0.44        3.55      3.70 o 
  -5   5   6        5.37        2.72      1.77 o 
  -4   5   6        9.88        7.47      1.97 o 
  -3   5   6      218.22      219.26      7.79 o 
  -2   5   6        1.30        0.97      2.00 o 
  -1   5   6       52.24       56.70      4.29 o 
   0   5   6        0.66        1.42      1.03 o 
   1   5   6        3.20        4.07      1.14 o 
   2   5   6        2.91        3.25      1.63 o 
   3   5   6      248.61      287.14     12.72 o 
   4   5   6        4.44        3.70      2.07 o 
   5   5   6       17.33       20.70      3.70 o 
   6   5   6        2.66        0.89      1.92 o 
  -7   6   6        9.87       15.97      6.36 o 
  -6   6   6        0.00        0.00      3.40 o 
  -5   6   6       12.97        8.42      2.96 o 
  -4   6   6       45.71       44.69      6.14 o 
  -3   6   6        0.05       -0.20      1.40 o 
  -2   6   6       69.58       64.92      4.07 o 
  -1   6   6       30.68       34.30      4.29 o 
   0   6   6       53.59       59.89      4.44 o 
   1   6   6       25.01       29.57      3.25 o 
   2   6   6        3.99        2.51      1.48 o 
   3   6   6       41.76       49.38      4.73 o 
   4   6   6       27.72       26.61      3.84 o 
   5   6   6        0.51        3.55      2.22 o 
  -6   7   6        0.32       -0.89      3.40 o 
  -5   7   6        8.52        8.87      2.73 o 
  -4   7   6       34.59       32.88      3.47 o 
  -3   7   6       25.95       29.70      4.29 o 
  -2   7   6        4.86        4.26      1.56 o 
  -1   7   6       14.32       16.26      2.66 o 
   0   7   6        0.44        0.74      1.48 o 
   1   7   6        0.00        0.89      1.48 o 
   2   7   6        3.79        3.70      2.07 o 
   3   7   6        0.13        2.07      1.92 o 
   4   7   6        8.69       10.05      3.10 o 
  -5   8   6       11.10        5.26      3.70 o 
  -4   8   6       19.18       18.04      3.15 o 
  -3   8   6        8.37        5.32      2.51 o 
  -2   8   6        0.24       -1.33      1.77 o 
  -1   8   6        0.15        0.44      1.77 o 
   0   8   6        5.96        3.55      2.22 o 
   1   8   6        3.82        3.10      1.92 o 
   2   8   6       21.38       17.59      3.40 o 
   3   8   6        1.83        3.55      2.51 o 
  -3   9   6        0.03       -2.37      2.07 o 
  -2   9   6       15.09       20.55      3.70 o 
  -1   9   6        3.10        2.66      2.22 o 
   0   9   6        1.81        0.89      2.22 o 
   1   9   6        0.49       -0.15      1.92 o 
  -3  -9   7        0.66       -0.44      2.07 o 
  -2  -9   7        0.19        0.89      1.92 o 
  -1  -9   7        2.54        2.07      2.51 o 
   0  -9   7       11.43       15.38      3.84 o 
   1  -9   7        0.01        0.15      2.66 o 
   2  -9   7        5.37        6.95      3.55 o 
  -5  -8   7        0.04        0.59      2.22 o 
  -4  -8   7        3.35        0.59      2.22 o 
  -3  -8   7        0.00        0.59      1.92 o 
  -2  -8   7        0.09        1.33      1.77 o 
  -1  -8   7        6.90        6.08      1.63 o 
   0  -8   7       29.51       27.94      4.29 o 
   1  -8   7        0.08        3.99      2.37 o 
   2  -8   7        0.78        5.47      2.96 o 
   3  -8   7        2.26        0.30      2.81 o 
   4  -8   7       21.45       36.01      7.47 o 
  -6  -7   7        8.63        7.98      3.10 o 
  -5  -7   7        0.07        0.44      1.92 o 
  -4  -7   7       29.34       27.21      3.99 o 
  -3  -7   7       37.78       31.94      3.99 o 
  -2  -7   7       10.20       10.65      2.51 o 
  -1  -7   7       13.66        8.27      1.70 o 
   0  -7   7       24.29       28.36      2.38 o 
   1  -7   7       54.40       62.69      6.21 o 
   2  -7   7       10.68        4.08      3.92 o 
   3  -7   7        1.39       -1.56      1.92 o 
   4  -7   7       10.83       12.48      2.81 o 
   5  -7   7        0.42       -0.59      2.66 o 
  -7  -6   7       29.57       19.96      4.14 o 
  -6  -6   7       14.57       12.86      3.25 o 
  -5  -6   7       27.11       19.96      3.70 o 
  -4  -6   7       12.80       14.93      3.10 o 
  -3  -6   7        8.48        5.17      1.92 o 
  -2  -6   7        0.44       -0.46      0.88 o 
  -1  -6   7       32.73       25.72      2.19 o 
   0  -6   7        5.28        3.18      0.89 o 
   1  -6   7       42.96       46.06      2.42 o 
   2  -6   7       15.27       13.45      2.34 o 
   3  -6   7        5.87        9.93      2.23 o 
   4  -6   7       10.41        8.52      3.47 o 
   5  -6   7        2.35        0.44      2.37 o 
   6  -6   7        3.67        1.18      2.51 o 
  -7  -5   7       28.16       24.25      3.99 o 
  -6  -5   7        2.55        0.89      1.92 o 
  -5  -5   7       45.42       41.25      4.58 o 
  -4  -5   7        5.57        7.24      2.22 o 
  -3  -5   7      221.87      239.94     11.09 o 
  -2  -5   7       81.14       72.45      6.28 o 
  -1  -5   7      321.44      328.60      7.82 o 
   0  -5   7      200.92      244.72      7.80 o 
   1  -5   7        1.66        1.69      0.73 o 
   2  -5   7       17.73       15.75      1.55 o 
   3  -5   7       58.95       68.73      4.95 o 
   4  -5   7       56.12       57.52      5.91 o 
   5  -5   7       11.14        6.65      2.81 o 
   6  -5   7        1.50        0.74      2.22 o 
  -8  -4   7       16.15       15.08      3.40 o 
  -7  -4   7        3.96        4.88      2.22 o 
  -6  -4   7       44.32       46.43      4.73 o 
  -5  -4   7        1.38       -0.44      1.48 o 
  -4  -4   7       68.75       62.85      4.88 o 
  -3  -4   7      433.43      435.78     18.95 o 
  -2  -4   7      167.98      183.49      6.15 o 
  -1  -4   7      167.68      179.49      4.75 o 
   0  -4   7        0.25       -0.03      0.58 o 
   1  -4   7      159.73      166.41      5.89 o 
   2  -4   7       23.01       36.09      3.01 o 
   3  -4   7      365.20      409.17     18.50 o 
   4  -4   7      162.07      174.97     10.50 o 
   5  -4   7       47.97       41.84      5.18 o 
   6  -4   7        0.13        1.33      2.07 o 
   7  -4   7        0.04        0.74      2.07 o 
  -8  -3   7       70.19       61.81      5.77 o 
  -7  -3   7       14.67       10.79      2.81 o 
  -6  -3   7        0.75        0.89      1.63 o 
  -5  -3   7        7.06        5.28      1.61 o 
  -4  -3   7        9.04       12.33      2.22 o 
  -3  -3   7        5.95        5.51      1.15 o 
  -2  -3   7      132.43      144.56      3.88 o 
  -1  -3   7       10.39        9.18      0.97 o 
   0  -3   7       52.12       48.10      2.03 o 
   1  -3   7        0.01        0.79      0.59 o 
   2  -3   7       18.34       21.29      2.81 o 
   3  -3   7       47.94       44.95      4.44 o 
   4  -3   7        7.34        8.58      2.66 o 
   5  -3   7       35.54       25.43      3.99 o 
   6  -3   7        0.69        1.77      2.07 o 
   7  -3   7        9.82        4.44      2.66 o 
  -8  -2   7       29.06       20.70      3.40 o 
  -7  -2   7        1.23       -1.77      1.48 o 
  -6  -2   7        2.89        1.08      2.22 o 
  -5  -2   7        0.13       -0.23      1.03 o 
  -4  -2   7        0.73        1.77      1.33 o 
  -3  -2   7       14.05        9.23      1.41 o 
  -2  -2   7       50.57       44.97      2.35 o 
  -1  -2   7      255.38      245.53      7.24 o 
   0  -2   7        3.47        2.78      0.89 o 
   1  -2   7      270.77      281.90     12.28 o 
   2  -2   7       39.70       46.72      3.70 o 
   3  -2   7       72.25       68.17      5.18 o 
   4  -2   7       11.07        8.43      2.37 o 
   5  -2   7        5.27        2.37      1.92 o 
   6  -2   7       43.86       44.51      5.32 o 
   7  -2   7        7.54        8.28      3.10 o 
  -8  -1   7       33.31       44.50      7.84 o 
  -7  -1   7       30.50       34.29      3.21 o 
  -6  -1   7        0.10        0.59      1.06 o 
  -5  -1   7       17.28       16.89      2.10 o 
  -4  -1   7      440.43      514.38     14.60 o 
  -3  -1   7      443.74      452.43     12.56 o 
  -2  -1   7      370.19      368.07     10.20 o 
  -1  -1   7        4.60        5.55      0.92 o 
   0  -1   7       27.31       27.73      3.11 o 
   1  -1   7       20.05       19.96      2.22 o 
   2  -1   7       30.48       26.91      2.81 o 
   3  -1   7        0.26       -1.03      0.89 o 
   4  -1   7      104.61      119.79      7.69 o 
   5  -1   7       52.90       49.24      5.03 o 
   6  -1   7       58.72       47.17      5.32 o 
   7  -1   7        2.72        4.14      2.51 o 
  -9   0   7       27.79       22.33      6.95 o 
  -8   0   7       28.07       26.32      6.65 o 
  -7   0   7        0.04        0.44      2.96 o 
  -6   0   7        6.89        6.57      1.77 o 
  -5   0   7       34.56       36.46      2.78 o 
  -4   0   7      294.97      347.81     10.45 o 
  -3   0   7        0.44        0.16      0.63 o 
  -2   0   7       62.01       48.66      2.31 o 
  -1   0   7       29.39       24.41      1.29 o 
   0   0   7      386.58      380.52     15.55 o 
   1   0   7        0.68        0.30      0.89 o 
   2   0   7        1.20        1.18      0.89 o 
   3   0   7        0.88        0.74      0.89 o 
   4   0   7       21.84       21.59      3.10 o 
   5   0   7       17.95       14.05      2.96 o 
   6   0   7        0.02        0.74      1.92 o 
   7   0   7        5.78        2.22      2.51 o 
  -9   1   7        0.61       -1.33      3.84 o 
  -8   1   7        2.08       -0.44      3.70 o 
  -7   1   7       32.82       28.68      6.36 o 
  -6   1   7      210.82      218.48     14.35 o 
  -5   1   7       56.42       51.34      3.03 o 
  -4   1   7        9.83        8.73      1.32 o 
  -3   1   7      205.16      179.89      5.99 o 
  -2   1   7       40.39       39.09      2.28 o 
  -1   1   7      124.13      136.84      4.29 o 
   0   1   7      215.37      226.23     10.21 o 
   1   1   7       22.79       22.45      1.72 o 
   2   1   7       89.38       93.02      5.32 o 
   3   1   7      328.43      327.04     14.06 o 
   4   1   7       28.10       33.27      3.55 o 
   5   1   7        1.40        0.30      1.63 o 
   6   1   7        7.14        5.91      2.51 o 
   7   1   7        0.98       -1.33      2.07 o 
  -8   2   7        2.20        0.30      3.40 o 
  -7   2   7        9.05       10.79      4.44 o 
  -6   2   7        4.89        6.95      3.99 o 
  -5   2   7      107.37      111.51      9.46 o 
  -4   2   7       13.29       13.09      1.48 o 
  -3   2   7       32.64       31.48      1.56 o 
  -2   2   7      307.25      308.28     10.73 o 
   0   2   7       35.49       33.39      2.74 o 
   1   2   7        0.65        0.25      0.71 o 
   2   2   7       19.88       18.30      2.44 o 
   3   2   7      752.01      781.25     20.61 o 
   4   2   7       28.05       27.58      2.38 o 
   5   2   7      126.26      145.70      6.05 o 
   6   2   7       33.75       29.08      6.43 o 
   7   2   7        1.73        0.59      2.22 o 
  -8   3   7        1.09       -1.92      3.84 o 
  -7   3   7       22.53       10.20      5.17 o 
  -6   3   7       10.68        5.47      3.70 o 
  -5   3   7        0.89       -0.89      2.22 o 
  -4   3   7        1.26       -1.33      1.92 o 
  -2   3   7      207.74      195.52      6.24 o 
  -1   3   7       87.50       77.76      3.30 o 
   0   3   7      111.87      128.96      7.32 o 
   1   3   7      259.07      257.16      7.83 o 
   2   3   7      277.01      292.38      8.78 o 
   3   3   7      102.66      105.61      4.39 o 
   4   3   7        3.64        2.41      1.09 o 
   5   3   7       98.63       97.45      6.80 o 
   6   3   7       20.28       19.52      3.84 o 
   7   3   7        0.00       -2.22      2.07 o 
  -8   4   7        0.96       -2.51      3.25 o 
  -7   4   7       11.94        5.17      4.14 o 
  -6   4   7        0.50       -0.15      2.51 o 
  -5   4   7        0.10        0.74      2.66 o 
  -4   4   7       62.46       64.91      7.69 o 
  -3   4   7      337.82      333.92     10.31 o 
  -2   4   7       30.07       26.62      2.74 o 
  -1   4   7       35.55       38.03      2.48 o 
   0   4   7       22.24       21.44      1.85 o 
   1   4   7       31.22       31.97      4.51 o 
   2   4   7        0.03        1.03      0.94 o 
   3   4   7      130.03      151.74      8.13 o 
   4   4   7        7.16        3.70      1.92 o 
   5   4   7       24.97       32.38      4.14 o 
   6   4   7        3.22        5.77      2.66 o 
  -7   5   7        0.25       -0.89      3.84 o 
  -6   5   7        8.36        4.73      3.55 o 
  -5   5   7        1.06        0.89      2.96 o 
  -4   5   7       73.00       78.66      7.54 o 
  -3   5   7       94.01       80.75      8.95 o 
  -2   5   7       11.76       11.39      2.14 o 
  -1   5   7        0.70        0.10      1.70 o 
   0   5   7        1.69        0.59      0.98 o 
   1   5   7       19.82       19.78      1.98 o 
   2   5   7       72.87       75.56      5.18 o 
   3   5   7       90.52      108.39      6.80 o 
   4   5   7        0.12        1.63      1.92 o 
   5   5   7        0.64       -1.18      1.77 o 
   6   5   7        0.82        3.84      2.37 o 
  -7   6   7        0.84       -0.15      3.99 o 
  -6   6   7        2.12        1.18      3.99 o 
  -5   6   7        0.77       -0.74      2.96 o 
  -4   6   7        4.49        1.20      1.70 o 
  -3   6   7       21.47       19.13      2.35 o 
  -2   6   7       15.70       17.41      2.17 o 
  -1   6   7        4.51        5.23      1.50 o 
   0   6   7       11.12       12.86      2.51 o 
   1   6   7        0.03       -0.15      1.33 o 
   2   6   7        8.49        6.36      2.22 o 
   3   6   7        3.62        1.18      1.92 o 
   4   6   7        1.29        1.63      2.22 o 
   5   6   7        8.51        6.06      2.66 o 
  -6   7   7        1.55       -0.44      4.14 o 
  -5   7   7        0.71       -2.22      3.40 o 
  -4   7   7       64.17       77.70      6.28 o 
  -3   7   7        7.12        3.53      1.92 o 
  -2   7   7        9.34       13.31      2.51 o 
  -1   7   7        0.36        0.30      1.48 o 
   0   7   7        5.15        3.84      1.77 o 
   1   7   7        5.93       10.35      2.51 o 
   2   7   7        0.26        0.15      1.63 o 
   3   7   7        1.45       -0.74      1.92 o 
   4   7   7        3.99        4.88      2.51 o 
  -5   8   7        0.34       -0.15      3.55 o 
  -4   8   7       23.98       25.78      3.61 o 
  -3   8   7        1.80        4.58      2.07 o 
  -2   8   7        1.18        1.48      2.07 o 
  -1   8   7        9.65        9.91      2.81 o 
   0   8   7        3.54        5.91      2.22 o 
   1   8   7        0.28        2.66      2.07 o 
   2   8   7        3.66       -0.89      1.92 o 
   3   8   7        6.14        3.40      2.51 o 
  -2   9   7       12.73       11.98      3.40 o 
  -1   9   7       15.59       15.38      3.40 o 
   0   9   7        0.08        2.66      2.37 o 
  -2  -9   8       17.44       22.18      3.70 o 
   0  -9   8        1.83        3.99      2.81 o 
   1  -9   8        0.48       -0.15      2.51 o 
  -4  -8   8        0.15        0.15      2.07 o 
  -3  -8   8        0.59        3.84      2.37 o 
  -2  -8   8        2.10        2.81      2.07 o 
  -1  -8   8       25.71       17.30      2.81 o 
   0  -8   8        6.06        3.40      2.51 o 
   1  -8   8        4.26        6.36      3.40 o 
   2  -8   8        2.88        5.17      3.40 o 
   3  -8   8        4.19       13.60      4.73 o 
  -6  -7   8        0.20        1.18      2.22 o 
  -5  -7   8        3.26        6.06      2.81 o 
  -4  -7   8        7.79        8.43      2.51 o 
  -3  -7   8        0.57       -0.59      1.63 o 
  -2  -7   8       11.67       10.35      2.51 o 
  -1  -7   8       15.35       16.56      2.51 o 
   0  -7   8        2.75        4.01      1.48 o 
   1  -7   8        0.02        2.37      2.66 o 
   2  -7   8        3.77        4.96      3.18 o 
   3  -7   8        0.95       -0.51      3.92 o 
   4  -7   8        0.30       -2.77      2.00 o 
  -6  -6   8        6.12        5.62      2.37 o 
  -5  -6   8        0.51       -0.44      1.77 o 
  -4  -6   8        0.23        2.81      1.92 o 
  -3  -6   8        2.98        1.92      1.77 o 
  -2  -6   8        5.52        2.96      1.77 o 
  -1  -6   8        3.35        5.17      1.77 o 
   0  -6   8        2.31        0.89      0.91 o 
   1  -6   8        1.46        1.32      0.94 o 
   2  -6   8       18.75       24.64      3.02 o 
   3  -6   8        1.10        0.26      1.63 o 
   4  -6   8       12.12       14.93      3.55 o 
   5  -6   8        0.07        0.00      2.37 o 
  -7  -5   8        3.37        0.30      1.92 o 
  -6  -5   8        2.52       -0.44      1.77 o 
  -5  -5   8       57.77       45.54      4.73 o 
  -4  -5   8       49.20       50.72      4.58 o 
  -3  -5   8      149.40      170.08      8.87 o 
  -2  -5   8       97.54       93.56      9.32 o 
  -1  -5   8      163.66      184.81      7.32 o 
   0  -5   8       55.71       55.97      2.50 o 
   1  -5   8        0.00        0.56      0.79 o 
   2  -5   8        5.93        1.57      2.51 o 
   3  -5   8       14.33       16.56      3.40 o 
   4  -5   8       12.20        9.91      3.25 o 
   5  -5   8        0.75        1.03      2.37 o 
   6  -5   8        0.45        0.15      2.51 o 
  -8  -4   8        1.65        0.30      1.92 o 
  -7  -4   8        7.66        9.02      2.66 o 
  -6  -4   8       21.37       11.98      2.96 o 
  -5  -4   8       37.10       27.06      3.55 o 
  -4  -4   8      166.42      169.06      8.73 o 
  -3  -4   8      107.55      111.43      4.95 o 
  -2  -4   8        2.44        2.10      0.88 o 
  -1  -4   8        3.28        3.78      1.03 o 
   0  -4   8       12.94       14.37      1.38 o 
   1  -4   8       15.56       15.94      1.47 o 
   2  -4   8       73.86       92.12      6.36 o 
   3  -4   8       38.44       43.03      4.88 o 
   4  -4   8       61.19       70.24      6.06 o 
   5  -4   8       27.12       24.54      4.14 o 
   6  -4   8        0.12        0.44      2.22 o 
  -8  -3   8        0.69       -2.66      1.77 o 
  -7  -3   8       46.61       45.39      4.73 o 
  -6  -3   8        0.11        1.33      1.63 o 
  -5  -3   8        5.73        3.80      1.42 o 
  -4  -3   8       36.29       37.88      3.25 o 
  -3  -3   8        8.23       10.32      1.51 o 
  -2  -3   8        8.60        7.40      2.14 o 
  -1  -3   8       15.11       17.65      3.92 o 
   0  -3   8       13.02       20.46      1.76 o 
   1  -3   8       38.43       40.63      3.03 o 
   2  -3   8        2.56        3.55      1.48 o 
   3  -3   8       47.93       66.98      5.47 o 
   4  -3   8        6.12        9.91      2.96 o 
   5  -3   8        6.50        7.10      2.51 o 
   6  -3   8        3.41        2.22      1.92 o 
  -8  -2   8       11.68        8.72      2.51 o 
  -7  -2   8       43.79       34.45      3.99 o 
  -6  -2   8       77.35       65.33      6.43 o 
  -5  -2   8       30.62       32.23      2.87 o 
  -4  -2   8        0.71        1.86      0.98 o 
  -3  -2   8      229.84      216.43      8.14 o 
  -2  -2   8        4.09        4.26      0.94 o 
  -1  -2   8       15.51       20.85      1.66 o 
   0  -2   8      504.68      524.28     14.02 o 
   1  -2   8      328.37      313.15     13.62 o 
   2  -2   8       97.43      101.45      6.21 o 
   3  -2   8       60.63       82.36      5.77 o 
   4  -2   8        0.53       -1.03      1.18 o 
   5  -2   8        6.95        4.88      2.22 o 
   6  -2   8        4.55        0.00      1.63 o 
   7  -2   8        0.03        1.03      2.37 o 
  -8  -1   8       36.96       45.10      8.13 o 
  -7  -1   8       51.23       48.45      4.66 o 
  -6  -1   8        0.05       -0.39      1.85 o 
  -5  -1   8       53.42       69.83      3.94 o 
  -4  -1   8       24.71       25.29      2.30 o 
  -3  -1   8       52.51       47.56      2.63 o 
  -2  -1   8       54.17       50.35      2.55 o 
  -1  -1   8      144.80      160.73      5.31 o 
   0  -1   8       93.62      105.17      7.32 o 
   1  -1   8      103.69       94.65      5.62 o 
   2  -1   8        4.79        2.51      1.33 o 
   3  -1   8        0.25       -0.59      1.03 o 
   4  -1   8      106.91      104.41      7.10 o 
   5  -1   8        7.10        7.98      2.66 o 
   6  -1   8        3.27        2.66      2.37 o 
   7  -1   8        0.04        1.03      2.51 o 
  -8   0   8        3.48        4.58      4.73 o 
  -7   0   8       49.06       43.91      7.39 o 
  -6   0   8        7.47        3.46      1.41 o 
  -5   0   8       61.07       61.89      3.55 o 
  -4   0   8       47.70       49.68      3.84 o 
  -3   0   8        0.62        0.18      0.67 o 
  -2   0   8       49.53       53.02      2.63 o 
  -1   0   8      217.79      221.23      5.21 o 
   0   0   8      278.68      277.32     12.28 o 
   1   0   8       24.59       17.89      2.37 o 
   2   0   8        6.20        3.99      1.48 o 
   3   0   8        9.95        7.54      2.07 o 
   4   0   8       15.75       18.92      2.96 o 
   5   0   8        4.98        5.77      2.37 o 
   6   0   8       11.28       18.92      3.70 o 
   7   0   8        4.72        9.76      3.55 o 
  -8   1   8        0.53       -1.48      3.84 o 
  -7   1   8       33.97       23.66      6.21 o 
  -6   1   8        5.72        1.33      2.96 o 
  -5   1   8        0.08        0.25      0.82 o 
  -4   1   8       13.49       14.49      1.65 o 
  -3   1   8      126.71      128.42      5.77 o 
  -2   1   8      220.63      226.20      7.11 o 
  -1   1   8      166.43      181.10      5.51 o 
   0   1   8      153.15      170.40      8.58 o 
   1   1   8       47.51       45.84      3.40 o 
   2   1   8       72.76       62.85      4.58 o 
   3   1   8        6.52        4.29      1.63 o 
   4   1   8       29.45       32.53      3.70 o 
   5   1   8        9.52       12.12      2.81 o 
   6   1   8        3.84        6.95      2.51 o 
   7   1   8        2.30        2.22      2.66 o 
  -8   2   8        2.32       -1.48      3.40 o 
  -7   2   8       17.00       12.86      5.03 o 
  -6   2   8       36.23       37.26      6.95 o 
  -5   2   8       16.39       10.05      3.99 o 
  -4   2   8        6.30        4.65      1.08 o 
  -3   2   8        8.69        4.53      1.48 o 
  -2   2   8       18.33       12.72      2.66 o 
  -1   2   8      114.09       60.93      3.25 o 
   0   2   8        0.11        0.30      0.63 o 
   1   2   8       30.54       26.60      2.22 o 
   2   2   8        8.34        6.95      1.24 o 
   3   2   8      166.79      164.43      6.06 o 
   4   2   8       36.64       33.03      3.92 o 
   5   2   8        0.57        1.09      1.48 o 
   6   2   8        1.73        0.74      2.37 o 
  -8   3   8        6.03        3.84      4.58 o 
  -7   3   8       60.57       52.64      9.02 o 
  -6   3   8       37.11       36.52      7.24 o 
  -5   3   8       33.93       33.56      6.21 o 
  -4   3   8       48.07       40.07      5.91 o 
  -3   3   8       83.48       83.26      7.25 o 
  -2   3   8        0.57       -0.08      0.74 o 
  -1   3   8       86.31       85.38      4.44 o 
   0   3   8        6.62        7.21      1.35 o 
   1   3   8       91.51      112.04      4.42 o 
   2   3   8      185.45      177.03      6.16 o 
   3   3   8       72.29       87.57      4.08 o 
   4   3   8       22.11       17.88      2.13 o 
   5   3   8        5.35        7.10      2.37 o 
   6   3   8        0.26        1.33      2.07 o 
  -8   4   8        0.04        0.15      4.14 o 
  -7   4   8       57.21       64.47      9.61 o 
  -6   4   8        0.58       -1.03      2.81 o 
  -5   4   8       41.00       50.72      7.69 o 
  -4   4   8       68.43       73.64      8.43 o 
  -3   4   8       13.26       14.05      3.84 o 
  -2   4   8      106.30      110.53      4.54 o 
  -1   4   8        1.62        1.62      1.03 o 
   0   4   8        0.37        1.48      1.05 o 
   1   4   8        3.85        2.97      1.14 o 
   2   4   8       23.06       28.10      2.40 o 
   3   4   8       35.52       38.89      4.14 o 
   4   4   8        4.48        2.81      1.77 o 
   5   4   8        3.51        5.47      2.37 o 
   6   4   8        6.59        4.88      2.66 o 
  -7   5   8       16.12       18.92      6.65 o 
  -6   5   8        0.29       -1.92      2.96 o 
  -5   5   8       11.07        6.51      3.84 o 
  -4   5   8       24.85       17.30      5.03 o 
  -3   5   8       88.59       89.91      8.72 o 
  -2   5   8        1.49        0.47      1.03 o 
  -1   5   8       10.26        9.61      1.63 o 
   0   5   8        1.13        1.32      1.14 o 
   1   5   8       48.92       63.68      5.03 o 
   2   5   8       91.32      104.55      6.51 o 
   3   5   8        5.72        8.13      2.37 o 
   4   5   8        5.88        6.80      2.37 o 
   5   5   8        0.00        1.33      2.07 o 
  -6   6   8        1.06        0.59      3.84 o 
  -5   6   8        4.78       13.60      5.17 o 
  -4   6   8       13.86       10.35      4.58 o 
  -3   6   8       16.62       10.99      1.95 o 
  -2   6   8        0.97        0.45      1.31 o 
  -1   6   8       28.28       30.70      3.62 o 
   0   6   8        0.33       -1.33      1.33 o 
   1   6   8        6.80       11.68      2.37 o 
   2   6   8       12.70       14.19      3.10 o 
   3   6   8        4.65        2.37      2.07 o 
   4   6   8        0.31        3.10      2.22 o 
  -5   7   8        1.61        4.58      3.70 o 
  -4   7   8        4.16        8.87      4.58 o 
  -3   7   8        2.48        3.05      2.66 o 
  -2   7   8        0.84        1.92      1.63 o 
  -1   7   8       10.31        7.98      2.51 o 
   0   7   8        7.22        6.36      2.37 o 
   1   7   8        0.01        0.59      1.77 o 
   2   7   8        0.06        2.51      1.92 o 
   3   7   8        0.00       -0.44      2.07 o 
  -4   8   8        5.58       10.50      4.88 o 
  -3   8   8        0.62        2.96      2.07 o 
  -2   8   8        0.33        2.81      2.07 o 
  -1   8   8        5.21        9.17      2.81 o 
   0   8   8        0.14       -0.59      1.92 o 
   1   8   8        0.04        0.44      1.77 o 
   2   8   8        9.26        7.84      2.81 o 
  -4  -8   9        5.11        3.10      2.37 o 
  -3  -8   9       25.18       33.86      4.29 o 
  -2  -8   9       18.76       16.41      3.25 o 
  -1  -8   9        1.03       -0.74      1.63 o 
   1  -8   9        1.32       -1.92      2.96 o 
   2  -8   9        0.34       -1.92      3.10 o 
  -5  -7   9        0.70        0.44      2.07 o 
  -4  -7   9        2.31        1.92      2.22 o 
  -3  -7   9        6.65        6.51      2.37 o 
  -2  -7   9        0.48       -1.03      1.48 o 
  -1  -7   9       42.91       43.03      3.99 o 
   0  -7   9        6.40       10.35      2.22 o 
   1  -7   9        1.55       -0.59      2.81 o 
   2  -7   9        0.52        0.34      2.22 o 
   3  -7   9       12.69       23.55      5.99 o 
   4  -7   9        6.63       12.27      3.99 o 
  -6  -6   9        0.90        1.92      1.92 o 
  -5  -6   9        9.03        6.36      2.51 o 
  -4  -6   9        2.85        3.40      2.07 o 
  -3  -6   9       15.39       13.45      2.96 o 
  -2  -6   9       11.29        7.84      2.22 o 
  -1  -6   9        8.36       10.05      2.22 o 
   0  -6   9       91.12      105.13      9.69 o 
   1  -6   9       53.14       59.66      2.94 o 
   2  -6   9        2.62        2.23      1.65 o 
   3  -6   9       14.48       14.49      3.55 o 
   4  -6   9        0.18       -0.15      2.37 o 
  -7  -5   9        1.93        2.22      1.92 o 
  -6  -5   9        0.78        0.74      1.63 o 
  -5  -5   9        5.60        3.70      2.07 o 
  -4  -5   9       15.30       12.86      2.96 o 
  -3  -5   9       10.39       10.50      2.37 o 
  -2  -5   9       14.02       23.03      2.74 o 
  -1  -5   9      124.56      137.88      5.32 o 
   0  -5   9      120.80      151.51      5.71 o 
   1  -5   9        5.83        4.35      1.19 o 
   2  -5   9        6.45        7.72      1.97 o 
   3  -5   9        0.36        0.15      1.92 o 
   4  -5   9       21.53       22.33      4.29 o 
   5  -5   9        7.32        4.14      2.66 o 
  -7  -4   9        8.51        3.84      2.22 o 
  -6  -4   9        7.43        7.84      2.37 o 
  -5  -4   9        7.84        6.21      2.37 o 
  -4  -4   9       80.26       91.09      6.21 o 
  -3  -4   9      117.12      121.13      4.91 o 
  -2  -4   9       41.48       42.60      2.66 o 
  -1  -4   9        0.89       -0.06      0.71 o 
   0  -4   9       33.53       35.70      2.48 o 
   1  -4   9        2.68        2.19      0.96 o 
   2  -4   9        0.00        0.59      1.48 o 
   3  -4   9       45.89       65.21      5.77 o 
   4  -4   9        6.52        6.65      2.66 o 
   5  -4   9        3.27        1.77      2.07 o 
   6  -4   9        9.96       11.53      3.55 o 
  -8  -3   9        2.63        1.03      2.07 o 
  -7  -3   9        1.34       -1.33      1.33 o 
  -6  -3   9        0.20        0.15      1.48 o 
  -5  -3   9       16.21       17.93      3.40 o 
  -4  -3   9       38.46       46.55      3.40 o 
  -3  -3   9       12.93       15.45      1.78 o 
  -2  -3   9      197.07      198.93     10.21 o 
  -1  -3   9       50.25       45.19      2.61 o 
   0  -3   9        2.55        2.21      1.40 o 
   1  -3   9        0.04        0.17      0.71 o 
   2  -3   9       34.95       26.91      3.40 o 
   3  -3   9       18.28       17.00      3.10 o 
   4  -3   9        1.22        3.40      2.07 o 
   5  -3   9       20.20       13.75      3.40 o 
   6  -3   9        4.91        5.03      2.81 o 
  -8  -2   9        0.26        1.48      1.92 o 
  -7  -2   9       26.50       27.65      3.70 o 
  -6  -2   9        0.01       -0.79      2.00 o 
  -5  -2   9       20.69       20.74      2.54 o 
  -4  -2   9       41.98       52.39      3.27 o 
  -3  -2   9       67.76       58.69      3.12 o 
  -2  -2   9       18.11       16.18      1.67 o 
  -1  -2   9       71.42       79.28      6.73 o 
   0  -2   9        0.79        2.16      1.03 o 
   1  -2   9        3.86        1.92      1.33 o 
   2  -2   9        1.90       -0.30      1.18 o 
   3  -2   9       10.03       11.53      2.51 o 
   4  -2   9        4.02        2.66      1.77 o 
   5  -2   9        8.42        5.17      3.10 o 
   6  -2   9       10.98       10.35      3.10 o 
  -8  -1   9       18.65       17.89      6.51 o 
  -7  -1   9       12.47       13.93      2.45 o 
  -6  -1   9        0.62        0.31      1.23 o 
  -5  -1   9        2.28        1.38      2.96 o 
  -4  -1   9        1.06        0.91      0.96 o 
  -3  -1   9       61.38       45.95      2.74 o 
  -2  -1   9        9.62        7.84      2.07 o 
  -1  -1   9       37.83       44.31      2.42 o 
   0  -1   9        9.73       13.75      2.37 o 
   1  -1   9       74.53       70.98      4.88 o 
   2  -1   9       18.25       18.33      2.66 o 
   3  -1   9      276.29      291.01     13.76 o 
   4  -1   9        1.77        3.25      1.77 o 
   5  -1   9        1.63        1.33      1.77 o 
   6  -1   9        7.62        3.10      2.51 o 
  -8   0   9        8.65        6.51      5.03 o 
  -7   0   9       27.63       22.62      5.91 o 
  -6   0   9       15.72       14.48      2.14 o 
  -5   0   9       16.33       17.29      4.73 o 
  -4   0   9       82.27       71.17      3.63 o 
  -3   0   9        0.10        1.10      1.11 o 
  -2   0   9        9.67        7.95      1.20 o 
  -1   0   9        1.20        0.07      0.63 o 
   0   0   9      186.61      185.24      7.69 o 
   1   0   9        1.51        0.59      1.03 o 
   2   0   9       17.60       16.41      2.66 o 
   3   0   9      149.23      146.27      8.13 o 
   4   0   9       93.85       95.08      6.51 o 
   5   0   9       66.64       80.44      6.36 o 
   6   0   9        0.01       -0.30      1.77 o 
  -8   1   9        7.76       11.83      5.77 o 
  -7   1   9       29.57       28.98      6.80 o 
  -6   1   9       14.80        9.76      4.14 o 
  -5   1   9        0.13        0.78      0.96 o 
  -4   1   9        0.00       -0.82      0.89 o 
  -3   1   9       19.64       20.00      2.96 o 
  -2   1   9        5.83        5.53      1.20 o 
  -1   1   9       98.34      108.99      6.65 o 
   0   1   9       31.18       23.07      2.96 o 
   1   1   9       61.90       57.41      4.29 o 
   2   1   9       72.56       69.13      3.50 o 
   3   1   9        0.01       -0.30      1.18 o 
   4   1   9       22.65       20.26      3.10 o 
   5   1   9       38.77       30.75      4.14 o 
   6   1   9        0.04        0.15      1.92 o 
  -8   2   9        0.78        1.63      4.14 o 
  -7   2   9        6.80        6.80      4.29 o 
  -6   2   9       17.38       26.32      6.36 o 
  -5   2   9       39.86       37.26      6.36 o 
  -4   2   9      245.00      241.02      8.16 o 
  -3   2   9      300.43      313.83     16.13 o 
  -2   2   9        5.30        7.84      2.37 o 
  -1   2   9        8.71        7.39      2.07 o 
   0   2   9       20.29       22.11      3.55 o 
   1   2   9       23.29       28.18      2.17 o 
   2   2   9      168.74      179.46      6.32 o 
   3   2   9       43.40       44.27      2.93 o 
   4   2   9        1.93        2.50      1.30 o 
   5   2   9       25.24       29.68      2.87 o 
   6   2   9        4.97        9.02      3.10 o 
  -8   3   9        3.29        5.62      5.62 o 
  -7   3   9        0.00        1.03      3.84 o 
  -6   3   9       46.68       63.58      9.02 o 
  -5   3   9        3.71        5.91      3.55 o 
  -4   3   9       93.91       85.92      8.72 o 
  -3   3   9      268.98      231.83     13.46 o 
  -2   3   9       68.05       72.60      6.21 o 
  -1   3   9        0.12        0.22      0.87 o 
   0   3   9        1.14        1.62      1.03 o 
   1   3   9        8.86       10.91      1.66 o 
   2   3   9      444.96      488.56     13.82 o 
   3   3   9       20.68       20.85      3.33 o 
   4   3   9       16.48       16.34      2.19 o 
   5   3   9        5.68        1.48      2.07 o 
   6   3   9        0.01        2.96      2.37 o 
  -7   4   9        5.14        2.22      4.14 o 
  -6   4   9        1.65        5.77      3.84 o 
  -5   4   9       19.60       11.83      4.58 o 
  -4   4   9       38.79       45.69      6.80 o 
  -3   4   9      307.75      352.72     18.79 o 
  -2   4   9      282.74      195.44     11.84 o 
  -1   4   9        2.14        0.56      1.01 o 
   0   4   9       13.84       13.32      1.92 o 
   1   4   9        0.02        0.47      2.37 o 
   2   4   9        1.72        1.70      1.63 o 
   3   4   9       57.13       76.15      5.62 o 
   4   4   9       67.74       75.56      5.91 o 
   5   4   9        5.99        3.55      2.07 o 
  -7   5   9        5.78        9.31      5.17 o 
  -6   5   9        2.78        3.10      3.84 o 
  -5   5   9       15.77       25.13      6.36 o 
  -4   5   9       98.41      111.20     10.94 o 
  -3   5   9       40.42       53.38      7.10 o 
  -2   5   9       53.04       55.74      6.65 o 
  -1   5   9        0.61       -0.43      1.01 o 
   0   5   9        4.36        3.16      1.92 o 
   1   5   9       30.10       32.38      5.69 o 
   2   5   9        7.15        9.02      2.66 o 
   3   5   9       19.10       17.00      3.10 o 
   4   5   9        1.29        2.22      2.37 o 
  -6   6   9        0.64        1.33      3.99 o 
  -5   6   9        1.45       -0.15      3.40 o 
  -4   6   9       46.35       49.68      8.13 o 
  -3   6   9        3.57       -1.03      3.10 o 
  -2   6   9        4.28        9.17      3.99 o 
  -1   6   9       27.47       28.58      2.75 o 
   0   6   9       11.20       13.75      2.66 o 
   1   6   9        0.66        0.00      1.48 o 
   2   6   9        2.16        0.89      1.92 o 
   3   6   9        2.75        1.92      2.22 o 
   4   6   9       10.94       14.78      3.40 o 
  -5   7   9        1.82        3.99      4.14 o 
  -4   7   9        0.91        0.44      3.55 o 
  -3   7   9        0.01       -1.03      3.40 o 
  -1   7   9        0.20       -0.44      1.63 o 
   0   7   9       10.21        7.54      2.51 o 
   1   7   9        3.37        4.88      2.37 o 
   2   7   9        5.86        1.63      2.07 o 
  -1   8   9        0.03        0.00      2.07 o 
   0   8   9        4.47        5.62      2.51 o 
   1   8   9        0.12        2.22      2.51 o 
  -3  -8  10        0.42        2.07      2.22 o 
  -2  -8  10        1.89       -0.74      1.77 o 
  -1  -8  10        0.00       -1.33      1.77 o 
  -5  -7  10        3.04        1.48      2.51 o 
  -4  -7  10        5.20        9.17      2.96 o 
  -3  -7  10        5.05        8.72      2.66 o 
  -2  -7  10       14.25       11.53      2.66 o 
  -1  -7  10        7.86        8.58      2.37 o 
   0  -7  10        0.18        2.37      1.92 o 
   2  -7  10        8.64        7.40      3.47 o 
   3  -7  10       17.03       19.37      3.99 o 
  -6  -6  10        1.16        1.33      2.22 o 
  -5  -6  10        1.70       -0.89      1.77 o 
  -4  -6  10       21.37       20.26      3.70 o 
  -3  -6  10        3.11        0.74      1.77 o 
  -2  -6  10        3.42        2.81      1.48 o 
  -1  -6  10       15.57       13.90      2.51 o 
   0  -6  10       30.40       39.59      2.95 o 
   1  -6  10       33.53       48.81      3.23 o 
   2  -6  10        9.52       13.13      2.71 o 
   3  -6  10        4.39       10.64      3.40 o 
   4  -6  10        0.42        2.07      2.66 o 
  -6  -5  10        0.75        2.22      1.92 o 
  -5  -5  10        0.23       -1.92      1.48 o 
  -4  -5  10        6.75        4.44      1.92 o 
  -3  -5  10       22.25       21.29      3.25 o 
  -2  -5  10        3.74        7.73      1.57 o 
  -1  -5  10       44.51       51.54      3.40 o 
   0  -5  10       21.41       16.58      2.08 o 
   1  -5  10       44.62       47.82      3.16 o 
   2  -5  10        0.63        0.00      1.77 o 
   3  -5  10        0.80        1.33      2.07 o 
   4  -5  10        3.54        4.88      2.66 o 
  -7  -4  10        2.94        6.36      2.81 o 
  -6  -4  10        0.11        0.74      1.77 o 
  -5  -4  10        3.99        3.40      2.22 o 
  -4  -4  10        7.24        8.72      2.37 o 
  -3  -4  10       79.58       72.64      3.76 o 
  -2  -4  10        5.69        3.68      3.10 o 
  -1  -4  10        2.88        2.59      1.15 o 
   0  -4  10       10.18       14.42      1.92 o 
   1  -4  10        0.67        1.27      1.06 o 
   2  -4  10       14.80       13.16      2.96 o 
   3  -4  10       31.29       37.85      4.58 o 
   4  -4  10        4.39        6.06      2.51 o 
   5  -4  10        0.49        0.00      1.92 o 
  -7  -3  10        5.58        6.80      2.66 o 
  -6  -3  10       23.93       23.95      3.70 o 
  -5  -3  10       32.55       35.47      3.27 o 
  -4  -3  10       95.66      116.30      7.32 o 
  -3  -3  10        7.60        5.53      2.00 o 
  -2  -3  10      141.15      145.42      8.13 o 
  -1  -3  10       91.13      104.34      4.44 o 
   0  -3  10        0.90        0.30      0.82 o 
   1  -3  10        5.03        3.10      1.92 o 
   2  -3  10       51.24       57.67      4.88 o 
   3  -3  10       36.95       31.94      4.14 o 
   4  -3  10       72.36       92.86      7.25 o 
   5  -3  10        1.89        1.33      1.92 o 
  -8  -2  10        0.39        1.63      2.07 o 
  -7  -2  10        9.66       13.05      2.81 o 
  -6  -2  10        1.44        0.40      1.33 o 
  -5  -2  10      107.55      113.67      5.51 o 
  -4  -2  10       11.64       13.16      2.96 o 
  -3  -2  10       81.03       90.57      4.17 o 
  -2  -2  10       31.16       31.63      2.44 o 
  -1  -2  10      115.10      124.60      4.84 o 
   0  -2  10       41.44       35.87      2.50 o 
   1  -2  10        6.07        4.14      1.92 o 
   2  -2  10       27.02       26.32      3.40 o 
   3  -2  10        0.63        1.18      1.63 o 
   4  -2  10        0.10       -0.44      1.18 o 
   6  -2  10        4.51        2.22      2.22 o 
  -8  -1  10        0.12       -0.74      4.58 o 
  -7  -1  10       33.49       27.33      3.16 o 
  -6  -1  10        1.69        0.72      2.59 o 
  -5  -1  10        0.87       -0.40      1.03 o 
  -4  -1  10       18.13       17.33      2.04 o 
  -3  -1  10        2.10        3.34      1.17 o 
  -2  -1  10        3.96        3.94      1.14 o 
  -1  -1  10      118.62      115.76      4.57 o 
   0  -1  10        0.86        0.59      1.03 o 
   1  -1  10        8.17        8.13      2.07 o 
   2  -1  10        0.06        1.03      1.33 o 
   3  -1  10        0.24        1.48      1.63 o 
   4  -1  10        0.01       -0.15      1.48 o 
   5  -1  10        0.00        2.66      2.07 o 
   6  -1  10        1.01        1.92      2.37 o 
  -8   0  10       17.87        7.39      5.03 o 
  -7   0  10        7.15        4.14      4.14 o 
  -6   0  10        0.43        0.24      1.77 o 
  -5   0  10        1.05       -0.54      0.93 o 
  -4   0  10        8.52        5.45      1.50 o 
  -3   0  10       86.36       85.15      3.94 o 
  -2   0  10        0.14        0.08      0.71 o 
  -1   0  10       11.17       10.05      2.37 o 
   0   0  10        7.44        6.51      1.92 o 
   1   0  10       21.19       18.48      2.81 o 
   2   0  10       68.86       65.80      5.03 o 
   3   0  10       98.03       92.13      6.36 o 
   4   0  10       24.42       24.25      3.55 o 
   5   0  10       26.68       29.42      4.29 o 
   6   0  10        1.07        1.63      2.07 o 
  -8   1  10       47.14       47.76      9.17 o 
  -7   1  10        4.31        7.39      4.58 o 
  -6   1  10        0.59       -1.03      2.81 o 
  -5   1  10       14.63       11.88      2.51 o 
  -4   1  10        4.18        5.63      1.35 o 
  -3   1  10       57.42       56.01      7.69 o 
  -2   1  10       13.72       11.68      2.66 o 
  -1   1  10        4.25        4.73      1.77 o 
   0   1  10       37.95       37.41      3.84 o 
   1   1  10        8.57        6.20      1.35 o 
   2   1  10       20.26       18.26      2.04 o 
   3   1  10      210.25      232.44      8.21 o 
   4   1  10       31.27       32.23      4.14 o 
   5   1  10       22.33       30.01      4.29 o 
   6   1  10        1.23        2.66      2.22 o 
  -8   2  10        4.96        1.77      4.58 o 
  -7   2  10        9.00        6.80      5.17 o 
  -6   2  10       13.89       12.27      4.88 o 
  -5   2  10        8.68        9.61      3.84 o 
  -4   2  10       51.08       64.96      5.62 o 
  -3   2  10        0.93       -0.30      1.92 o 
  -2   2  10        4.39        3.55      2.07 o 
  -1   2  10       30.85       31.94      3.84 o 
   0   2  10        0.10       -0.59      1.18 o 
   1   2  10        0.59        1.11      1.05 o 
   2   2  10        2.01        2.37      1.20 o 
   3   2  10        1.15        0.32      1.14 o 
   4   2  10        3.01        1.55      1.25 o 
   5   2  10        0.92        0.82      1.51 o 
  -7   3  10        2.73        1.77      4.14 o 
  -6   3  10       15.06       11.68      5.03 o 
  -5   3  10       35.78       26.47      5.91 o 
  -4   3  10       19.11       14.64      4.44 o 
  -3   3  10        0.38        2.81      2.37 o 
  -2   3  10       79.03       86.36      7.10 o 
  -1   3  10       26.75       28.54      3.99 o 
   0   3  10        0.73        1.20      1.33 o 
   1   3  10        0.46       -0.04      1.03 o 
   2   3  10       15.04       15.92      1.98 o 
   3   3  10       25.37       20.38      2.23 o 
   4   3  10        2.24        4.92      1.62 o 
   5   3  10        8.87        4.58      2.51 o 
  -7   4  10        4.97        5.62      5.03 o 
  -6   4  10        0.17        0.00      3.10 o 
  -5   4  10       17.16       13.60      5.47 o 
  -4   4  10      127.89      147.59     11.68 o 
  -3   4  10       76.88       85.62      8.58 o 
  -2   4  10       49.01       48.20      6.06 o 
  -1   4  10       16.89       15.23      3.55 o 
   0   4  10       16.42       14.33      1.99 o 
   1   4  10       17.86       16.53      2.08 o 
   2   4  10       14.94       18.33      2.27 o 
   3   4  10        1.68        0.30      1.77 o 
   4   4  10        6.02        5.91      2.37 o 
  -6   5  10        0.42       -1.63      3.70 o 
  -5   5  10       20.22       28.68      6.95 o 
  -4   5  10       30.83       48.20      7.69 o 
  -3   5  10        9.96        9.61      3.84 o 
  -2   5  10       13.09       11.24      3.99 o 
  -1   5  10        1.54       -0.30      2.37 o 
   0   5  10       37.20       39.54      3.12 o 
   1   5  10        1.32        1.56      1.35 o 
   2   5  10        5.66        6.51      2.37 o 
   3   5  10        5.62        4.44      2.37 o 
   4   5  10       19.02       22.18      4.14 o 
  -5   6  10        0.00        3.25      3.84 o 
  -4   6  10        2.73        4.44      4.29 o 
  -3   6  10        4.30        6.06      4.14 o 
  -2   6  10        0.43        1.77      2.81 o 
  -1   6  10        2.38        3.40      3.10 o 
   0   6  10        1.13        2.66      1.92 o 
   1   6  10        1.12        1.33      1.77 o 
   2   6  10        0.07        2.22      2.22 o 
   3   6  10        8.07       11.38      3.25 o 
  -4   7  10        1.90        2.96      3.84 o 
  -3   7  10        0.00       -0.74      3.40 o 
   0   7  10        2.85        3.40      2.22 o 
   1   7  10        5.68        3.10      2.51 o 
  -4  -7  11        4.17        1.18      2.22 o 
  -3  -7  11       12.06       12.57      2.81 o 
  -2  -7  11        0.10       -0.74      1.48 o 
  -1  -7  11        0.23        1.63      1.77 o 
   0  -7  11        0.07        2.51      1.92 o 
   2  -7  11        1.32        3.10      2.66 o 
  -5  -6  11        0.19        2.07      2.22 o 
  -4  -6  11        2.63       -0.44      1.77 o 
  -3  -6  11        4.27        3.99      1.92 o 
  -2  -6  11        0.03       -1.33      1.33 o 
  -1  -6  11        0.37        1.48      1.77 o 
   0  -6  11        1.23        1.16      1.35 o 
   1  -6  11        2.38        1.52      1.42 o 
   2  -6  11        5.44       12.71      3.55 o 
   3  -6  11        0.71        2.22      2.66 o 
  -6  -5  11        7.73        6.80      2.96 o 
  -5  -5  11        3.94        3.25      2.22 o 
  -4  -5  11        0.03        1.18      1.77 o 
  -3  -5  11        0.32        1.18      1.77 o 
  -2  -5  11        4.41        5.11      1.45 o 
  -1  -5  11        1.27        1.54      1.20 o 
   0  -5  11        1.06        0.05      1.03 o 
   1  -5  11       12.70       14.30      2.19 o 
   2  -5  11       14.56       17.30      3.70 o 
   3  -5  11        1.86        2.51      2.51 o 
   4  -5  11        0.82        2.07      2.22 o 
  -6  -4  11        3.87        3.99      2.51 o 
  -5  -4  11        5.09        4.44      2.22 o 
  -4  -4  11       26.47       24.54      3.55 o 
  -3  -4  11       13.66       10.62      1.83 o 
  -2  -4  11      183.61      230.82      8.02 o 
  -1  -4  11      163.80      187.60      8.87 o 
   0  -4  11        1.53        0.73      1.26 o 
   1  -4  11        6.57        4.88      2.37 o 
   2  -4  11        1.15        1.33      1.77 o 
   3  -4  11       24.87       24.54      3.99 o 
   4  -4  11        0.04       -0.15      1.92 o 
  -7  -3  11        2.45        0.00      2.07 o 
  -6  -3  11       14.58       13.31      2.96 o 
  -5  -3  11        1.67       -0.19      1.29 o 
  -4  -3  11        1.61       -1.04      1.17 o 
  -3  -3  11       27.93       33.30      6.80 o 
  -2  -3  11       13.66       15.85      2.88 o 
  -1  -3  11        3.18        2.53      1.09 o 
   0  -3  11       18.12       21.12      2.23 o 
   1  -3  11        3.54       -0.30      1.33 o 
   2  -3  11        8.51        6.36      2.22 o 
   4  -3  11        9.24        6.21      2.51 o 
   5  -3  11        0.23        0.15      1.77 o 
  -7  -2  11       15.22       22.77      3.55 o 
  -6  -2  11       15.82       14.00      2.40 o 
  -5  -2  11       11.61       13.13      2.26 o 
  -4  -2  11       11.61       10.54      2.00 o 
  -3  -2  11        0.60        1.06      1.03 o 
  -2  -2  11       27.54       24.97      2.51 o 
  -1  -2  11       11.45       11.33      1.72 o 
   0  -2  11        8.94       14.78      2.81 o 
   1  -2  11        0.03        0.74      1.33 o 
   2  -2  11       11.40        8.87      2.51 o 
   3  -2  11      104.40      112.98      7.69 o 
   4  -2  11        0.40       -1.48      1.33 o 
   5  -2  11        0.74        1.77      1.92 o 
  -7  -1  11        0.31       -0.72      1.36 o 
  -6  -1  11        1.28       -1.52      1.08 o 
  -5  -1  11       18.54       19.78      2.42 o 
  -4  -1  11       31.99       42.65      3.15 o 
  -3  -1  11        3.70        3.47      1.15 o 
  -2  -1  11        2.40        1.70      0.96 o 
  -1  -1  11        2.55        0.51      1.33 o 
   0  -1  11        0.44        1.18      1.18 o 
   1  -1  11       32.34       30.31      3.70 o 
   2  -1  11       60.53       66.69      5.47 o 
   3  -1  11       22.64       24.54      3.55 o 
   4  -1  11        4.95        6.21      2.51 o 
   5  -1  11        3.01       -0.59      2.07 o 
  -7   0  11        1.32       -1.77      3.70 o 
  -6   0  11        0.66        0.10      1.22 o 
  -5   0  11        2.59        1.72      1.48 o 
  -4   0  11      228.97      231.58      8.17 o 
  -3   0  11       82.02       92.03      5.18 o 
  -2   0  11        3.49        2.92      2.07 o 
  -1   0  11       17.43       18.63      3.10 o 
   0   0  11       15.42       13.75      2.66 o 
   1   0  11       17.84       20.70      3.10 o 
   2   0  11      131.18      149.66      8.58 o 
   3   0  11        0.94       -0.59      1.63 o 
   4   0  11       22.20       19.81      3.55 o 
   5   0  11        2.53        3.84      2.37 o 
  -7   1  11        0.17       -0.30      3.55 o 
  -6   1  11       26.53       30.31      6.51 o 
  -5   1  11       10.33       10.87      3.18 o 
  -4   1  11      169.95      167.09     11.54 o 
  -3   1  11       26.11       24.66      3.03 o 
  -2   1  11        1.53       -0.59      1.33 o 
  -1   1  11        3.39        1.63      1.48 o 
   0   1  11        0.16       -0.30      1.33 o 
   1   1  11        1.11        0.44      1.33 o 
   2   1  11      160.52      176.53      8.21 o 
   3   1  11        6.70        4.94      1.77 o 
   4   1  11        0.34        1.32      1.51 o 
   5   1  11        3.12        3.00      3.10 o 
  -7   2  11        4.96        7.98      4.73 o 
  -6   2  11       30.75       34.75      7.39 o 
  -5   2  11        3.32        4.73      3.40 o 
  -4   2  11        1.00       -0.15      2.51 o 
  -3   2  11       30.25       27.65      4.73 o 
  -2   2  11       52.40       35.34      4.58 o 
  -1   2  11        1.77        0.74      1.48 o 
   0   2  11        2.54        2.66      1.77 o 
   1   2  11       19.30       20.55      3.25 o 
   2   2  11        8.89        6.72      1.51 o 
   3   2  11       21.25       30.73      2.72 o 
   4   2  11       25.90       31.58      3.03 o 
   5   2  11        0.03        0.45      1.62 o 
  -7   3  11        2.64       -0.15      4.58 o 
  -6   3  11       31.72       28.24      6.95 o 
  -5   3  11       35.34       37.56      7.10 o 
  -4   3  11       47.36       47.76      6.80 o 
  -3   3  11        0.18        0.30      2.22 o 
  -2   3  11        0.43        0.74      2.07 o 
  -1   3  11       15.53       15.23      3.40 o 
   0   3  11        0.31        0.89      1.77 o 
   1   3  11       17.77       19.52      3.55 o 
   2   3  11       11.56       14.19      2.08 o 
   3   3  11        0.97        1.40      1.36 o 
   4   3  11        1.93        0.64      2.44 o 
  -6   4  11        0.06       -1.03      3.55 o 
  -5   4  11        6.75        2.22      3.84 o 
  -4   4  11      122.56      139.60     11.53 o 
  -3   4  11        0.29        0.74      2.96 o 
  -2   4  11        3.04        2.07      2.81 o 
  -1   4  11       16.82       13.31      3.55 o 
   0   4  11        4.77        2.66      2.37 o 
   1   4  11       11.57       15.51      3.84 o 
   2   4  11       25.21       21.76      3.03 o 
   3   4  11       20.56       22.77      3.70 o 
   4   4  11        0.45        2.81      2.22 o 
  -6   5  11        1.22        4.29      4.44 o 
  -5   5  11        4.13        1.18      3.55 o 
  -4   5  11        0.02       -0.30      3.10 o 
  -3   5  11        1.49        3.55      3.25 o 
  -2   5  11        3.59        1.77      3.10 o 
  -1   5  11       19.80       14.64      4.44 o 
   0   5  11        0.09       -1.77      1.92 o 
   1   5  11        0.01        0.00      1.92 o 
   2   5  11        2.32        1.63      2.37 o 
   3   5  11        0.71       -2.51      1.92 o 
  -5   6  11        0.38        1.18      4.58 o 
  -4   6  11        7.18        0.74      4.58 o 
  -3   6  11        0.19        0.30      3.99 o 
  -2   6  11        7.46       10.05      4.73 o 
  -1   6  11       12.93        8.28      4.14 o 
   1   6  11        2.92        1.33      2.07 o 
   2   6  11        5.58        0.44      2.37 o 
  -3   7  11        1.71       -3.55      3.84 o 
  -2  -7  12        6.06        5.91      2.37 o 
  -1  -7  12       10.25       13.90      3.10 o 
   0  -7  12        0.29        1.33      1.92 o 
  -4  -6  12        0.42        1.33      2.07 o 
  -3  -6  12        0.01        1.48      1.92 o 
  -2  -6  12        0.17        2.37      1.92 o 
  -1  -6  12        0.35        1.18      1.92 o 
   0  -6  12        1.17        1.18      1.45 o 
   1  -6  12        0.25       -2.02      1.51 o 
   2  -6  12        3.39        5.91      2.96 o 
  -5  -5  12        9.43        3.70      2.37 o 
  -4  -5  12        4.09        5.91      2.66 o 
  -3  -5  12        0.65       -0.44      1.63 o 
  -2  -5  12        1.58        0.01      1.26 o 
  -1  -5  12        5.36        3.80      1.49 o 
   0  -5  12       15.71       15.48      2.25 o 
   1  -5  12        1.12       -0.30      2.07 o 
   2  -5  12        7.41        9.91      3.25 o 
   3  -5  12        2.25        0.15      2.37 o 
  -6  -4  12        6.16        3.70      2.37 o 
  -5  -4  12       30.40       30.46      4.14 o 
  -4  -4  12        4.12        0.15      1.77 o 
  -3  -4  12        2.16        0.74      1.20 o 
  -2  -4  12       78.96       99.29      5.25 o 
  -1  -4  12       33.97       37.15      2.95 o 
   0  -4  12       28.06       29.03      2.69 o 
   1  -4  12        7.29        7.39      2.81 o 
   2  -4  12        0.88        3.40      2.37 o 
   3  -4  12        8.96       11.38      3.25 o 
  -6  -3  12        0.49        1.33      1.77 o 
  -5  -3  12        7.21        7.95      2.10 o 
  -4  -3  12        0.44       -0.02      1.26 o 
  -3  -3  12       89.79      116.49     10.87 o 
  -2  -3  12       70.28       79.10      4.51 o 
  -1  -3  12        0.02       -0.69      0.99 o 
   0  -3  12        5.95        4.39      1.56 o 
   1  -3  12        7.82        7.24      2.37 o 
   2  -3  12       11.18       20.40      3.70 o 
   3  -3  12        1.10        0.44      1.92 o 
   4  -3  12        0.09        2.37      1.92 o 
  -7  -2  12        1.64       -0.30      1.63 o 
  -6  -2  12        6.15        1.59      2.51 o 
  -5  -2  12       16.36       19.13      2.65 o 
  -4  -2  12        0.50       -0.33      1.55 o 
  -3  -2  12        8.38        6.77      2.14 o 
  -2  -2  12       75.35       92.92      4.40 o 
  -1  -2  12       37.57       37.61      2.91 o 
   0  -2  12        3.18        2.81      1.77 o 
   1  -2  12        0.25       -1.77      1.33 o 
   2  -2  12        6.15        5.91      2.51 o 
   3  -2  12       10.65       14.78      3.25 o 
   4  -2  12        2.32        1.92      2.07 o 
  -7  -1  12        7.56        6.46      2.16 o 
  -6  -1  12        1.35        3.43      1.57 o 
  -5  -1  12        1.22        1.86      1.42 o 
  -4  -1  12       20.65       20.16      2.41 o 
  -3  -1  12        7.62        5.68      1.42 o 
  -2  -1  12        0.07       -0.02      0.96 o 
  -1  -1  12       47.35       57.07      5.03 o 
   0  -1  12        0.09       -1.18      1.33 o 
   1  -1  12        2.56        1.63      1.63 o 
   2  -1  12       10.03       11.98      2.81 o 
   3  -1  12       11.04       10.35      3.10 o 
   4  -1  12        1.43        2.51      2.07 o 
  -7   0  12       21.77       19.81      6.95 o 
  -6   0  12        3.19        2.88      1.67 o 
  -5   0  12       38.87       32.41      7.24 o 
  -4   0  12        0.01        0.85      1.07 o 
  -3   0  12        0.11        1.10      1.09 o 
  -2   0  12        0.01       -1.03      1.18 o 
  -1   0  12       32.28       35.19      4.29 o 
   0   0  12        6.45        2.81      1.92 o 
   1   0  12       66.14       66.39      5.47 o 
   2   0  12       21.61       25.13      3.70 o 
   3   0  12       11.17        9.31      2.81 o 
   4   0  12        2.95        4.58      2.66 o 
  -7   1  12        0.52       -2.66      3.70 o 
  -6   1  12        5.01        4.88      4.29 o 
  -5   1  12        5.94        4.59      1.49 o 
  -4   1  12       76.37       80.33      9.46 o 
  -3   1  12        2.49        4.58      2.51 o 
  -2   1  12        0.06       -0.89      1.33 o 
  -1   1  12        0.40        0.00      1.48 o 
   0   1  12        1.34       -0.89      1.33 o 
   1   1  12        3.11       -0.74      1.33 o 
   2   1  12        0.51        0.74      1.77 o 
   3   1  12        8.07        5.66      1.72 o 
   4   1  12        5.08        3.21      1.70 o 
  -7   2  12        0.06        0.30      4.44 o 
  -6   2  12        4.85        4.88      4.29 o 
  -5   2  12       13.71       16.12      5.17 o 
  -4   2  12       43.70       41.40      6.65 o 
  -3   2  12        2.55        0.30      1.92 o 
  -2   2  12        8.73       10.94      3.25 o 
  -1   2  12       70.05       74.38      6.21 o 
   0   2  12        9.90        7.69      2.51 o 
   1   2  12        1.24       -0.89      1.63 o 
   2   2  12        3.05        4.14      2.22 o 
   3   2  12       31.51       42.83      3.40 o 
   4   2  12        5.87       11.07      2.88 o 
  -6   3  12        6.92        6.65      5.03 o 
  -5   3  12        1.02        0.89      3.10 o 
  -4   3  12        1.43        3.55      3.10 o 
  -3   3  12        0.07       -2.51      2.07 o 
  -2   3  12        0.14       -0.30      2.22 o 
  -1   3  12       11.81        7.39      2.81 o 
   0   3  12       58.61       70.68      6.21 o 
   1   3  12        1.35        2.66      1.92 o 
   2   3  12        1.05       -2.22      1.77 o 
   3   3  12        1.39        1.11      1.46 o 
  -6   4  12        1.07        2.51      3.99 o 
  -5   4  12        0.50       -2.96      2.96 o 
  -4   4  12        7.60       16.26      5.32 o 
  -3   4  12        0.01       -0.89      2.66 o 
  -2   4  12        1.01        7.54      3.84 o 
  -1   4  12        5.13        4.73      2.81 o 
   0   4  12        0.01       -0.30      1.92 o 
   1   4  12       14.72       15.52      3.55 o 
   2   4  12        0.72        1.92      2.22 o 
   3   4  12        6.10        9.46      2.66 o 
  -5   5  12        4.29       -1.03      4.44 o 
  -4   5  12       32.85       34.30      7.39 o 
  -3   5  12       17.15       15.23      5.32 o 
  -2   5  12        2.04        4.29      3.25 o 
  -1   5  12        3.20       -2.07      2.96 o 
   0   5  12        0.17        2.66      2.51 o 
  -3   6  12        4.20        8.28      5.03 o 
  -2   6  12        1.54        4.44      4.44 o 
  -1   6  12        4.40        5.62      4.14 o 
  -3  -6  13        0.48        2.66      1.92 o 
  -2  -6  13        1.69        1.18      1.92 o 
  -1  -6  13        2.43        1.48      2.22 o 
   0  -6  13        0.29       -0.03      3.40 o 
  -4  -5  13        3.66        4.29      2.37 o 
  -3  -5  13        1.17        2.66      2.07 o 
  -2  -5  13        1.40        3.24      2.37 o 
  -1  -5  13        2.19        3.44      1.59 o 
   0  -5  13        8.51        9.76      2.25 o 
   1  -5  13        0.42       -1.92      1.92 o 
   2  -5  13        0.00       -0.30      2.66 o 
  -5  -4  13       12.53       18.33      3.55 o 
  -4  -4  13        0.48        2.51      2.07 o 
  -3  -4  13        0.06       -1.64      2.00 o 
  -2  -4  13        0.37        0.51      1.41 o 
  -1  -4  13       11.99        9.31      1.99 o 
   0  -4  13       16.18       19.19      2.61 o 
   1  -4  13        1.04       -0.44      1.77 o 
   2  -4  13        7.23       10.79      3.55 o 
  -6  -3  13        0.01       -0.44      1.92 o 
  -5  -3  13        6.51        8.76      2.30 o 
  -4  -3  13       11.47       15.58      4.07 o 
  -3  -3  13        6.97        5.57      1.72 o 
  -2  -3  13       10.08       15.06      2.74 o 
  -1  -3  13       35.07       40.78      3.24 o 
   0  -3  13       31.08       32.82      4.29 o 
   1  -3  13        0.55       -0.44      1.77 o 
   2  -3  13       12.73       15.97      3.70 o 
   3  -3  13        5.26        8.28      3.10 o 
  -6  -2  13        1.26        0.76      1.69 o 
  -5  -2  13        1.04        1.60      1.50 o 
  -4  -2  13       73.55       85.01      4.83 o 
  -3  -2  13       49.88       58.56      3.91 o 
  -2  -2  13       16.95       18.40      2.34 o 
  -1  -2  13        1.25        1.45      1.63 o 
   0  -2  13        0.88        1.48      1.63 o 
   1  -2  13        6.58        6.80      2.37 o 
   2  -2  13       86.92      109.72      7.84 o 
   3  -2  13        1.11       -1.33      2.07 o 
  -6  -1  13       17.19       13.34      2.71 o 
  -5  -1  13       16.78       20.30      2.78 o 
  -4  -1  13       29.25       28.97      7.02 o 
  -3  -1  13       80.03       86.94      4.51 o 
  -2  -1  13       13.53       20.20      2.44 o 
  -1  -1  13        0.63        0.59      1.92 o 
   0  -1  13        1.18        2.37      1.92 o 
   1  -1  13        4.63        4.88      2.22 o 
   2  -1  13      104.22      114.60      7.99 o 
   3  -1  13        0.03        0.30      1.77 o 
  -6   0  13        7.21        6.65      2.37 o 
  -5   0  13        0.06        1.96      1.52 o 
  -4   0  13        0.37        1.26      1.40 o 
  -3   0  13        6.98        9.22      3.25 o 
  -2   0  13        4.53        2.22      2.22 o 
  -1   0  13        0.18        1.48      1.92 o 
   0   0  13        2.92       -0.15      1.33 o 
   1   0  13        0.41        0.59      1.63 o 
   2   0  13        4.27        4.14      2.22 o 
   3   0  13        2.56        0.59      1.92 o 
  -6   1  13        5.20        2.81      3.99 o 
  -5   1  13       26.90       20.25      2.60 o 
  -4   1  13        1.88        0.35      1.39 o 
  -3   1  13        0.31        0.59      2.22 o 
  -2   1  13        5.50        1.33      2.07 o 
  -1   1  13        0.02       -1.03      1.63 o 
   0   1  13        0.57        2.37      2.22 o 
   1   1  13        0.49        0.74      1.92 o 
   2   1  13        6.12        9.76      2.81 o 
   3   1  13        0.70        1.92      2.37 o 
  -6   2  13       17.57       16.41      6.06 o 
  -5   2  13       26.12       24.84      6.36 o 
  -4   2  13        9.75       15.23      4.44 o 
  -3   2  13        0.07        0.15      2.07 o 
  -2   2  13       14.88       28.24      4.88 o 
  -1   2  13        2.48        2.22      2.22 o 
   0   2  13        5.13        5.62      2.51 o 
   1   2  13        0.42        0.74      1.92 o 
   2   2  13        5.65        2.66      2.37 o 
   3   2  13        8.77        6.80      2.66 o 
  -5   3  13        3.68       12.86      4.88 o 
  -4   3  13        0.78        2.66      3.40 o 
  -3   3  13        0.07        1.33      2.81 o 
  -2   3  13        1.51       -2.07      2.22 o 
  -1   3  13        6.36        3.10      2.37 o 
   0   3  13        0.50        3.40      2.22 o 
   1   3  13        1.04       -0.15      1.92 o 
   2   3  13        0.52        1.77      2.37 o 
  -5   4  13        6.00        7.39      5.03 o 
  -4   4  13        9.89        8.58      4.73 o 
  -3   4  13        0.79       -1.18      3.25 o 
  -2   4  13        8.66        4.58      3.70 o 
  -1   4  13       10.39       11.83      3.70 o 
   0   4  13        3.23        6.65      3.25 o 
   1   4  13        7.92       12.27      3.55 o 
   2   4  13       11.48       12.42      3.55 o 
  -3   5  13       51.51       86.05     10.35 o 
  -2   5  13       16.38       26.17      5.91 o 
  -1   5  13        0.05        0.30      3.10 o 
   0   5  13        2.25        2.07      3.10 o 
  -3  -5  14        7.93       13.60      3.40 o 
  -2  -5  14        2.78        1.94      1.74 o 
  -1  -5  14        4.60        6.52      2.02 o 
   0  -5  14        0.01        0.43      1.56 o 
  -4  -4  14        0.52        1.77      2.51 o 
  -3  -4  14        0.75       -1.08      1.51 o 
  -2  -4  14        1.31        1.10      1.56 o 
  -1  -4  14        5.87        3.92      2.29 o 
   0  -4  14        5.60        7.24      2.81 o 
   1  -4  14        3.19        2.66      2.07 o 
  -5  -3  14        1.02        3.88      2.16 o 
  -4  -3  14        0.29       -0.32      1.63 o 
  -3  -3  14       12.31       10.55      2.27 o 
  -2  -3  14       22.62       23.50      3.92 o 
  -1  -3  14       12.07       14.28      2.34 o 
   0  -3  14        6.96        5.47      2.66 o 
   1  -3  14        0.42       -0.44      1.92 o 
   2  -3  14       16.17       17.89      3.99 o 
  -5  -2  14        9.06        5.26      2.19 o 
  -4  -2  14        6.58       10.56      2.34 o 
  -3  -2  14        8.99       14.18      3.99 o 
  -2  -2  14        0.80        0.70      1.49 o 
  -1  -2  14        3.91        2.07      2.22 o 
   0  -2  14        8.81       12.57      3.40 o 
   1  -2  14       27.48       31.64      4.58 o 
   2  -2  14       19.88       25.87      4.44 o 
  -5  -1  14        9.84        4.93      2.05 o 
  -4  -1  14       26.31       27.90      3.04 o 
  -3  -1  14       10.01       14.02      2.31 o 
  -2  -1  14        2.74        0.15      1.92 o 
  -1  -1  14        5.73        6.36      2.81 o 
   0  -1  14       16.34       24.54      4.14 o 
   1  -1  14       19.67       21.59      3.84 o 
   2  -1  14        4.61        5.17      2.81 o 
  -5   0  14        3.46        3.05      1.71 o 
  -4   0  14        0.03        2.13      1.59 o 
  -3   0  14        0.87       -0.44      2.22 o 
  -2   0  14        2.31        0.59      2.22 o 
  -1   0  14        2.91        4.44      2.51 o 
   0   0  14       11.26        8.28      2.66 o 
   1   0  14        3.56        0.89      1.77 o 
   2   0  14        5.83        7.24      2.81 o 
  -5   1  14        0.25        0.90      3.03 o 
  -4   1  14        0.60       -2.22      2.96 o 
  -3   1  14        3.73        1.77      2.51 o 
  -2   1  14       10.49        6.80      2.81 o 
  -1   1  14        4.35       11.83      3.10 o 
   0   1  14       19.99       18.92      3.84 o 
   1   1  14        0.57        0.89      1.77 o 
   2   1  14        0.12       -1.33      2.07 o 
  -5   2  14        0.91        1.92      3.55 o 
  -4   2  14        1.02        5.47      3.70 o 
  -3   2  14        4.21        1.92      2.66 o 
  -2   2  14        0.00        3.70      2.66 o 
  -1   2  14        0.93        0.30      2.07 o 
   0   2  14        0.85        1.18      2.22 o 
   1   2  14        6.18        7.10      3.10 o 
   2   2  14        0.00        1.48      2.37 o 
  -4   3  14        0.87        2.07      3.70 o 
  -3   3  14        1.71        0.59      3.25 o 
  -2   3  14        0.09       -1.18      2.81 o 
  -1   3  14        8.68        6.51      3.40 o 
   0   3  14        1.18       -2.07      1.92 o 
   1   3  14       18.11       23.80      4.58 o 
  -3   4  14        0.66        5.62      4.29 o 
  -2   4  14        7.87       11.24      4.88 o 
  -1   4  14        1.19        0.89      2.51 o 
   0   4  14        0.11       -2.66      2.07 o 
  -3  -3  15        0.20       -0.25      1.42 o 
  -2  -3  15       21.16       21.95      2.98 o 
  -1  -3  15       11.25       14.78      3.84 o 
   0  -3  15        0.60        0.89      2.37 o 
  -4  -2  15        6.83        7.86      2.32 o 
  -3  -2  15       16.25       18.75      2.84 o 
  -2  -2  15       22.23       22.56      5.32 o 
  -1  -2  15        3.21        3.55      2.81 o 
   0  -2  15        1.95        2.81      2.66 o 
   1  -2  15        1.36        2.96      2.22 o 
  -4  -1  15        0.38        0.49      1.63 o 
  -3  -1  15        0.90        2.21      1.77 o 
  -2  -1  15        8.44       11.24      3.55 o 
  -1  -1  15        1.71        3.40      2.51 o 
   0  -1  15        0.94       -1.18      1.92 o 
   1  -1  15        3.31        2.07      2.22 o 
  -4   0  15       23.34       21.50      7.10 o 
  -3   0  15        4.02        4.29      3.40 o 
  -2   0  15        0.03        1.03      2.37 o 
  -1   0  15       12.23       10.35      3.40 o 
   0   0  15        0.35        0.00      2.07 o 
   1   0  15        0.06       -1.18      2.07 o 
  -4   1  15       14.53       10.65      4.88 o 
  -3   1  15        0.07        0.30      2.37 o 
  -2   1  15        0.01        2.37      2.51 o 
  -1   1  15        6.73        8.28      2.96 o 
   0   1  15        2.84        3.25      2.66 o 
   1   1  15        3.44        0.59      1.92 o 
  -3   2  15        1.14        0.00      2.66 o 
  -2   2  15        1.10        0.59      3.10 o 
  -1   2  15        2.59        0.89      2.22 o 
   0   2  15        4.19        5.77      3.10 o 
  -2   3  15        0.03       -3.40      2.81 o 
                                                 
